# Supplementary material for: A global streamflow reanalysis for 1980–2018
Source: J Hydrol X. 2020 Jan;6:100049. doi: 10.1016/j.hydroa.2019.100049 (PMC6988497; doi:10.1016/j.hydroa.2019.100049)
Supplement: Supplementary data 1 [file mmc1.xlsx]

## Sheet: Qgis3
ID	Provider	Station_name	River_Name	River_Basin	Country	Country_Name	Continent	Drainage_Area_Provided	Drainage_area_GloFAS	latitude	longitude	lat_GloFAS	long_GloFAS	Lake_ID	Reservoir_ID	Validation_Start	Validation_End	Calibration_Start	Calibration_End	KGE_cal	KGE_val	NSE_cal	NSE_val	R_cal	R_val	PB_cal	PB_val	RMSE_cal	RMSE_val	MAE_cal	MAE_val
G0002	GRDC	7.5Km D/S Of Mouth Of River Pur	Olenek	Olenek	RU	Russian Federation	Asia	198000	218622	72.12	123.22	72.15	123.35	0	0	1996-04-01	2003-12-31	2004-01-01	2011-12-31	0.626926	0.473991	0.545046	0.332645	0.742359	0.580151	-9.52173	-13.8457	1930.3	3352.09	707.71	1048.68
G0003	GRDC	Saskylakh	Anabar	Anabar	RU	Russian Federation	Asia	78800	86783	71.98	114.057	71.95	114.05	0	0	1995-12-05	2002-12-31	2003-01-01	2011-11-22	0.852435	0.877308	0.797985	0.769063	0.894419	0.880922	-10.0859	-0.725021	591.236	658.244	266.49	258.295
G0005	GRDC	Ubileynaya	Yana	Yana	RU	Russian Federation	Asia	224000	239824	70.75	136.08	70.75	136.05	0	0	1992-02-01	1999-12-31	2000-01-01	2007-12-31	0.85631	0.828171	0.747504	0.734619	0.866936	0.857576	-4.20533	-3.81576	994.837	1074.79	442.901	466.122
G0006	GRDC	Kyusyur(Kusur)	Lena	Lena	RU	Russian Federation	Asia	2430000	2422810	70.7	127.65	70.85	127.55	0	0	1996-04-01	2003-12-31	2004-01-01	2011-12-31	0.848353	0.856686	0.831183	0.848777	0.920447	0.924488	-10.4372	-3.48788	9633.8	9069.97	4046.65	4211.8
G0007	GRDC	Polmak Nye	Tana	Tana	NO	Norway	Europe	14161	14107	70.0703	28.0162	69.45	25.75	0	0	1992-04-01	1999-12-31	2000-01-01	2007-12-31	0.897128	0.792432	0.806866	0.820314	0.905105	0.92258	-1.8867	-7.41424	109.38	115.778	52.0356	54.2039
G0010	GRDC	Onnelansuvanto	Tana	Tana	FI	Finland	Europe	10864	10852	69.92	27.02	69.45	24.95	0	0	1998-04-01	2005-12-31	2006-01-01	2013-12-31	0.908364	0.903235	0.840644	0.8141	0.922807	0.905786	4.43001	0.654548	69.6316	89.593	34.9451	43.6405
G0011	GRDC	Vorontsovo	Indigirka	Indigirka	RU	Russian Federation	Asia	305000	306379	69.58	147.35	68.55	147.05	0	0	1987-02-01	1990-12-31	1991-01-01	1996-02-10	0.857244	0.901098	0.706944	0.824113	0.862009	0.916023	3.07115	-1.20717	1224.04	1067.53	596.522	508.931
G0012	GRDC	Namu	Omoloy	Omoloy	RU	Russian Federation	Asia	10800	10674	69.51	132.07	69.45	132.25	0	0	1987-02-01	1989-12-31	1990-01-01	1993-12-31	0.639803	0.573764	0.384728	0.497295	0.657634	0.708041	-1.46107	8.34823	48.88	55.9038	19.5569	23.8307
G0013	GRDC	Umiat-Ak	Colville	Colville	US	United States	North_America	35820	35874	69.36	-152.12	69.15	-153.15	0	0	2002-08-21	2008-12-31	2009-01-01	2017-06-03	0.844417	0.836578	0.695515	0.673481	0.845631	0.845518	-1.89093	-0.392707	407.619	363.695	151.276	132.354
G0014	GRDC	Andrushkino	Alazeya	Alazeya	RU	Russian Federation	Asia	29000	28085	69.17	154.5	69.25	154.75	0	0	1987-02-01	1989-12-31	1990-01-01	1993-12-31	0.622023	0.316351	0.10009	-1.06391	0.65837	0.656814	8.00391	57.8221	60.9692	71.7153	35.4119	38.4901
G0016	GRDC	Kolymskaya	Kolyma	Kolyma	RU	Russian Federation	Asia	526000	570460	68.73	158.72	68.75	158.75	0	0	1990-04-01	1997-12-31	1998-01-01	2008-12-31	0.860353	0.848532	0.791938	0.79557	0.895176	0.90016	5.86428	8.68479	2290.94	2259.59	1050.24	1129.75
G0017	GRDC	Below Carnwath River	Anderson	Anderson	CA	Canada	North_America	56300	63636	68.6322	-128.413	68.45	-128.85	0	0	1987-03-24	1994-12-31	1995-01-01	2013-07-20	0.820624	0.776165	0.640567	0.61253	0.822181	0.826868	-1.06869	13.4299	179.834	140.114	91.9579	60.1027
G0018	GRDC	Sukhana	Olenek	Olenek	RU	Russian Federation	Asia	127000	127062	68.62	118.33	67.75	116.35	0	0	1987-02-01	1989-12-31	1990-01-01	1994-12-31	0.730146	0.763416	0.668582	0.651691	0.8178	0.84149	0.27996	15.765	1216.84	1031.36	407.708	377.886
G0019	GRDC	Verkhnetulomskiy Ges	Tuloma	Tuloma	RU	Russian Federation	Europe	17500	18192	68.6069	31.7975	68.65	31.65	0	0	1996-04-01	2003-12-31	2004-01-01	2011-12-31	0.50335	0.566117	0.134144	0.0997606	0.515445	0.6139	-2.24996	-4.891	69.2453	116.269	51.0872	73.4028
G0020	GRDC	Argahtah	Alazeya	Alazeya	RU	Russian Federation	Asia	17700	16293	68.5	153.42	68.45	153.35	0	0	1988-04-01	1995-12-31	1996-01-01	2003-12-31	0.751423	0.599619	0.483576	0.452242	0.757887	0.719864	0.282609	19.1714	48.4261	36.4155	29.1675	22.8299
G0021	GRDC	Below Andrew River	Carnwath	Anderson	CA	Canada	North_America	21500	20588	68.3936	-128.95	68.35	-129.05	0	0	1987-02-01	1989-12-31	1990-01-01	1994-12-31	0.831608	0.750537	0.654254	0.518276	0.849845	0.78876	4.78767	13.0994	83.1032	87.2072	24.9857	27.407
G0023	GRDC	Konstantinovo	Bol. Anyuy	Kolyma	RU	Russian Federation	Asia	49600	52084	68.15	161.17	68.15	161.15	0	0	1995-08-04	2002-12-31	2003-01-01	2011-12-31	0.919416	0.853548	0.840185	0.735944	0.921354	0.894314	-0.26553	8.75693	210.307	261.635	94.2325	100.558
G0024	GRDC	Ostrovnoje	Anyuy	Kolyma	RU	Russian Federation	Asia	30000	32418	68.1	164.17	68.15	164.15	0	0	1987-02-01	1991-12-31	1992-01-01	1997-12-31	0.835349	0.798788	0.66861	0.649427	0.836568	0.826167	-0.576171	7.61663	196.552	230.829	79.53	99.1919
G0026	GRDC	Near The Mouth	Ellice	Na	CA	Canada	North_America	16900	16824	67.7083	-104.14	67.55	-105.55	0	0	1994-09-02	2004-12-31	2005-01-01	2015-09-25	0.82429	0.80244	0.665293	0.598485	0.846211	0.836113	8.38414	4.84012	126.841	131.054	44.3321	49.127
G0028	GRDC	Oksino	Pechora	Pechora	RU	Russian Federation	Europe	312000	325932	67.6	52.2	67.55	52.25	0	0	1994-04-01	2002-12-31	2003-01-01	2010-12-31	0.900241	0.842146	0.843051	0.735464	0.918339	0.859256	-1.1436	-2.83977	2638.73	3327.82	1767.59	2109.8
G0029	GRDC	Old Crow	Porcupine	Yukon	CA	Canada	North_America	55400	57982	67.5639	-139.883	67.55	-139.85	0	0	1987-02-01	1990-12-31	1991-01-01	1995-12-31	0.902422	0.819627	0.805821	0.622337	0.902477	0.83045	-0.181705	4.20574	295.857	321.841	143.817	140.055
G0030	GRDC	Above Chantrey Inlet	Hayes	Hayes	CA	Canada	North_America	18100	18751	67.525	-94.0583	67.35	-93.65	0	0	1987-01-05	1988-12-31	1989-01-01	1992-12-31	0.850089		0.709302		0.851214		-1.0209		209.764		68.3744
G0031	GRDC	Igarka	Yenisey	Yenisei	RU	Russian Federation	Asia	2440000	2651150	67.48	86.5	67.45	86.45	0	0	1996-03-01	2003-12-31	2004-01-01	2011-12-31	0.82358	0.839685	0.770085	0.811616	0.885641	0.90749	-10.4273	-8.46243	10169.7	10515.6	4768.58	4900.64
G0032	GRDC	Arctic Red River	Mackenzie	Mackenzie	CA	Canada	North_America	1660000	1726490	67.4583	-133.745	67.45	-133.65	0	0	2000-04-01	2007-12-31	2008-01-01	2015-12-31	0.927925	0.867124	0.897685	0.876099	0.947563	0.938071	0.668841	4.11778	2089.74	2291.69	1366.92	1522.09
G0033	GRDC	Below Bell River	Porcupine	Yukon	CA	Canada	North_America	36000	37346	67.4403	-137.784	67.35	-137.85	0	0	1987-02-01	1990-12-31	1991-01-01	1995-12-31	0.874544	0.722981	0.75568	0.447497	0.875581	0.72432	-0.42813	-1.80834	247.219	294.944	122.671	125.978
G0035	GRDC	Sredne-Kolymsk	Kolyma	Kolyma	RU	Russian Federation	Asia	361000	392174	67.37	153.67	67.25	153.65	0	0	1987-02-01	1993-12-31	1994-01-01	2002-12-31	0.875256	0.805275	0.752323	0.596343	0.87702	0.833921	-1.10073	8.86282	1568.71	1758.99	727.25	831.819
G0036	GRDC	Above Fort Mcpherson	Peel	Mackenzie	CA	Canada	North_America	70600	69434	67.2489	-134.883	66.85	-134.85	0	0	2000-03-01	2007-12-31	2008-01-01	2015-12-31	0.891116	0.825099	0.790024	0.694978	0.893437	0.840959	-2.19048	-7.20014	429.981	537.821	198.821	220.056
G0037	GRDC	Above Copper Creek	Coppermine	Coppermine	CA	Canada	North_America	46800	45051	67.2289	-115.887	67.75	-115.15	0	0	1998-01-10	2006-12-31	2007-01-01	2015-10-14	0.751831	0.753556	0.455702	0.589468	0.76983	0.832196	5.68364	-2.26902	150.792	163.375	75.5184	80.5809
G0038	GRDC	Kallio 2	Muonioaelven-Muonionjoki	Muonio	SE	Sweden	Europe	14477	14228	67.22	23.54	67.25	23.55	0	0	1997-10-27	2004-12-31	2005-01-01	2013-10-23	0.936806	0.924228	0.890643	0.859463	0.944223	0.927995	-2.83769	-1.6981	72.1423	77.0589	42.8901	44.0708
G0041	GRDC	Near Kiana-Alas.	Kobuk	Kobuk	US	United States	North_America	24657	25181	66.973	-160.134	67.05	-159.75	0	0	1997-04-21	2008-12-31	2009-01-01	2017-03-30	0.422293	0.666888	0.239891	0.70986	0.682246	0.912757	-48.2288	-20.5308	588.29	309.79	349.455	160.019
G0042	GRDC	Near The Mouth	Arctic Red	Mackenzie	CA	Canada	North_America	18600	18214	66.79	-133.082	66.65	-133.15	0	0	2000-02-01	2006-12-31	2007-01-01	2015-12-31	0.859788	0.836377	0.713471	0.687489	0.86198	0.841206	2.23632	1.81651	120.684	133.527	62.6842	66.7053
G0047	GRDC	Salekhard	Ob	Ob	RU	Russian Federation	Asia	2949998	2541170	66.57	66.53	66.55	66.45	0	0	1994-03-01	2002-12-31	2003-01-01	2010-12-31	0.895479	0.890611	0.8086	0.783192	0.901532	0.890917	-3.12729	0.159641	4471.76	5435.38	2786.26	3368.07
G0048	GRDC	Seitakorva	Kemijoki	Kemijoki	FI	Finland	Europe	27424	32158	66.47	27.35	66.45	27.35	0	148	1998-04-01	2005-12-31	2006-01-01	2013-12-31	0.408084	0.540506	-0.598824	0.0661974	0.523189	0.546306	7.51266	-3.62061	179.763	192.421	124.665	129.364
G0050	GRDC	Above Hermann River	Back	Back	CA	Canada	North_America	93900	94891	66.0861	-96.5111	65.65	-102.25	0	0	2000-03-01	2007-12-31	2008-01-01	2015-12-30	0.736743	0.825874	0.631094	0.655909	0.794855	0.831704	-5.43417	-1.8991	487.655	493.94	240.744	192.216
G0053	GRDC	Above Canyon Creek	Peel	Mackenzie	CA	Canada	North_America	25700	26542	65.8944	-136.036	65.85	-136.25	0	0	1992-02-19	2007-12-31	2008-01-01	2015-12-31	0.877726	0.728719	0.763131	0.650982	0.882879	0.832291	2.90975	16.2694	138.555	173.2	78.3697	99.2757
G0054	GRDC	Near Stevens Village Ak	Yukon	Yukon	US	United States	North_America	508417	530194	65.8751	-149.72	65.85	-149.75	0	0	2001-09-04	2008-12-31	2009-01-01	2017-05-04	0.955302	0.924459	0.919388	0.90029	0.959153	0.952172	0.144729	4.7369	978.527	930.375	515.65	514.861
G0056	GRDC	Bodens Krv (+ Vattenverk-Trangfors)	Luleaelven	Lule	SE	Sweden	Europe	24924	27235	65.81	21.67	65.85	21.65	0	0	1997-04-01	2004-12-31	2005-01-01	2012-12-31	0.128733	0.290329	-1.02556	-0.647197	0.211029	0.488779	-20.4756	-23.2673	250.997	227.166	203.491	183.62
G0057	GRDC	Isohaara (Near The Mouth)	Kemijoki	Kemijoki	FI	Finland	Europe	50683	46933	65.78	24.55	65.75	24.45	0	0	1998-04-01	2005-12-31	2006-01-01	2013-12-31	0.827512	0.747322	0.68087	0.660301	0.833503	0.828995	-3.73174	-11.8382	216.114	280.944	158.764	174.692
G0060	GRDC	Outlet Of Clut Lake	Camsell	Mackenzie	CA	Canada	North_America	31100	30420	65.5978	-117.76	63.75	-116.95	29	0	1999-12-31	2006-12-31	2007-01-01	2015-12-31	-0.118726	-0.810944	-3.4716	-7.12515	0.24089	0.1799	14.3981	8.59541	82.3553	97.6917	57.1168	55.1894
G0061	GRDC	Sikfors Krv	Piteaelven	Lule	SE	Sweden	Europe	10816	12829	65.53	21.21	65.55	21.15	0	0	1997-04-01	2004-12-31	2005-01-01	2012-12-31	0.934594	0.846124	0.877831	0.865831	0.93975	0.943728	2.1215	-7.31169	45.759	59.1111	29.1162	37.9227
G0062	GRDC	Snezhnoye	Anadyr	Anadyr	RU	Russian Federation	Asia	106000	109281	65.45	172.97	65.15	172.25	0	0	1988-01-01	1988-12-31	1989-01-01	1994-05-15	0.927675		0.883853		0.940227		-0.757473		625.009		292.744
G0065	GRDC	Raasakka (Near The Mouth)	Iijoki	Iijoki	FI	Finland	Europe	14191	16979	65.32	25.43	65.35	25.45	0	0	1998-04-01	2005-12-31	2006-01-01	2013-12-31	0.892951	0.79415	0.807645	0.795677	0.900243	0.901999	-1.43819	-5.55929	63.6675	74.6917	42.922	50.8624
G0066	GRDC	Norman Wells	Mackenzie	Mackenzie	CA	Canada	North_America	1570000	1629470	65.2739	-126.844	64.85	-125.65	0	0	1997-09-24	2007-12-31	2008-01-01	2015-12-31	0.910577	0.875389	0.887835	0.865894	0.946602	0.935912	4.99818	5.61878	1847.36	2002.13	1209.3	1377.8
G0067	GRDC	Below Cambrian Crek	Mountain	Mackenzie	CA	Canada	North_America	11100	10940	65.2289	-128.558	65.05	-128.85	0	0	1987-02-01	1989-12-31	1990-01-01	1994-12-31	0.874873	0.88258	0.757246	0.785019	0.886076	0.893181	5.1691	-3.24253	86.8315	69.4581	43.0091	40.3167
G0069	GRDC	Outlet Of Great Bear Lake	Great Bear	Mackenzie	CA	Canada	North_America	145000	147702	65.1344	-123.512	64.95	-125.45	0	0	1998-12-08	2006-12-31	2007-01-01	2015-12-31	0.347306	0.643486	-1.57318	-1.65638	0.403866	0.674812	7.16261	14.5605	73.6553	98.3542	56.0267	83.2032
G0070	GRDC	Malonisogorskaya	Mezen	Mezen	RU	Russian Federation	Europe	56400	57713	65.0333	45.6167	64.95	45.75	0	0	1993-10-30	2001-12-31	2002-01-01	2010-12-31	0.90145	0.899498	0.891998	0.808633	0.947325	0.906034	-7.65609	-1.53373	347.173	414.494	183.815	191.569
G0072	GRDC	Near The Mouth	Baillie	Back	CA	Canada	North_America	14500	14719	65.0106	-104.491	65.05	-104.55	0	0	2000-10-17	2007-12-31	2008-01-01	2016-12-31	0.727071	0.683739	0.459435	0.501827	0.727274	0.717058	0.134079	-12.6793	124.312	163.922	34.2845	39.4035
G0074	GRDC	Fairbanks-Ak	Tanana	Yukon	US	United States	North_America	NA	55528	64.7923	-147.841	64.75	-147.85	0	0	2001-04-04	2008-12-31	2009-01-01	2017-03-31	0.905933	0.871765	0.829667	0.772937	0.917628	0.894557	-1.47603	-1.19744	206.082	246.236	131.303	151.096
G0075	GRDC	Eagle	Yukon	Yukon	CA	Canada	North_America	294000	300774	64.7894	-141.198	64.55	-140.55	0	0	1999-04-07	2007-12-31	2008-01-01	2015-12-31	0.946118	0.918628	0.895635	0.921509	0.947362	0.963027	-1.14994	5.4353	691.444	594.639	369.371	337.465
G0077	GRDC	Below Outlet Of Schultz Lake	Thelon	Thelon	CA	Canada	North_America	152000	177805	64.7786	-97.0536	64.75	-96.95	31	0	1998-09-20	2005-12-31	2006-01-01	2015-12-31	0.91537	0.769523	0.83901	0.530403	0.926295	0.852116	3.63846	15.0765	313.67	533.276	182.828	286.517
G0080	GRDC	Jylhama (Vaala)	Oulujoki	Oulujoki	FI	Finland	Europe	19839	22136	64.57	26.78	64.45	26.65	0	0	1998-04-01	2005-12-31	2006-01-01	2013-12-31	0.137134	0.108299	-0.374326	-0.519157	0.187998	0.160082	10.2114	14.9839	148.929	148.067	122.006	124.001
G0082	GRDC	Nenana-Alas.	Tanana	Yukon	US	United States	North_America	66304	69343	64.5648	-149.094	64.55	-149.05	0	0	2001-04-04	2008-12-31	2009-01-01	2017-03-31	0.931748	0.903463	0.866457	0.811171	0.932728	0.911779	-1.13549	1.61997	219.894	267.27	138.16	167.599
G0083	GRDC	Above Beverly Lake	Thelon	Thelon	CA	Canada	North_America	65300	65979	64.5303	-101.362	64.45	-101.55	0	0	1999-04-17	2006-12-31	2007-01-01	2015-12-31	0.866056	0.714233	0.729541	0.592767	0.866795	0.81157	1.40531	18.2984	325.785	485.595	162.665	239.49
G0085	GRDC	Above St. Clair Falls	Quoich	Quoich	CA	Canada	North_America	30100	30046	64.3142	-93.9097	64.25	-93.85	0	0	1987-02-01	1989-12-31	1990-01-01	1994-12-31	0.899514	0.929193	0.806232	0.871948	0.903377	0.935211	2.07329	1.25338	195.154	167.963	106.002	96.7522
G0086	GRDC	Near Steele Creek-Alas	Fortymile	Yukon	US	United States	North_America	15229	15678	64.3089	-141.405	64.25	-141.35	0	0	2005-01-10	2010-12-31	2011-01-01	2016-08-10	0.625498	0.374425	0.733869	0.536895	0.87059	0.773241	-28.3843	-37.4173	82.1692	105.5	40.4075	48.9611
G0088	GRDC	Ust-Pinega	Severnaya Dvina (Northern Dvina)	Northern Dvina _ Severnaya Dvina	RU	Russian Federation	Europe	348000	285231	64.15	41.9167	64.25	41.65	0	0	1992-09-17	2000-12-31	2001-01-01	2010-12-31	0.728678	0.761995	0.768694	0.831704	0.93428	0.953883	-24.3293	-22.4545	2038.95	1939.64	1178.28	1083.34
G0089	GRDC	Yurty	Indigirka	Indigirka	RU	Russian Federation	Asia	51100	52635	64.05	141.88	63.95	141.95	0	0	1995-01-01	1998-12-31	1999-01-01	2003-12-31	0.901399	0.811723	0.819093	0.731928	0.909306	0.859236	-2.9333	-12.3263	163.598	218.703	83.5664	95.8653
G0090	GRDC	Below Ghost River	Snare	Mackenzie	CA	Canada	North_America	13300	13526	63.9742	-115.433	63.75	-115.75	0	0	2001-04-01	2008-12-31	2009-01-01	2016-12-31	0.350048	0.568579	-0.88712	-0.0553126	0.399919	0.616548	17.3118	19.4511	39.8997	50.7568	26.5318	29.2607
G0091	GRDC	Hatyrik-Homo	Vilyuy	Lena	RU	Russian Federation	Asia	452000	370905	63.95	124.83	64.05	126.65	0	0	1987-02-01	1987-12-31	1988-01-01	1992-12-31	0.885564		0.849728		0.922402		2.84592		1050		759.285
G0092	GRDC	Km 63 Above Mouth	Redstone	Mackenzie	CA	Canada	North_America	15400	15831	63.925	-125.298	63.85	-125.55	0	0	1989-06-18	2000-12-31	2001-01-01	2015-10-25	0.766629	0.796116	0.540449	0.722564	0.766987	0.850752	-0.151925	2.09016	149.116	134.409	94.6339	61.7852
G0095	GRDC	Porog	Onega	Onega	RU	Russian Federation	Europe	55770	63848	63.8333	38.4833	63.75	38.55	0	0	1987-02-01	1992-12-31	1993-01-01	2004-11-18	0.955107	0.844999	0.912982	0.862002	0.957147	0.964156	-0.0123982	7.54569	241.702	226.644	165.066	159.64
G0098	GRDC	Above Fraser Falls	Stewart	Yukon	CA	Canada	North_America	30588	30921	63.4881	-135.135	63.45	-135.15	0	0	1987-02-01	1990-12-31	1991-01-01	1995-12-31	0.922671	0.904095	0.855139	0.842975	0.932981	0.932601	2.5951	3.16192	202.017	178.06	127.625	113.291
G0100	GRDC	Verkhoyanski Perevoz	Aldan	Lena	RU	Russian Federation	Asia	696000	726296	63.32	132.02	63.25	132.05	0	0	1987-02-01	1994-12-31	1995-01-01	2002-12-31	0.87673	0.907758	0.852088	0.822886	0.925541	0.915024	-9.02855	-0.0889521	3142.78	2801.52	1809.53	1561.97
G0101	GRDC	At The Mouth	Stewart	Yukon	CA	Canada	North_America	51000	51155	63.2819	-139.249	63.25	-138.45	0	0	1999-04-11	2007-12-31	2008-01-01	2015-12-31	0.929566	0.925116	0.860837	0.874972	0.932892	0.935932	1.96691	0.56632	199.814	202.522	108.065	111.49
G0102	GRDC	Solleftea Krv	Angermanaelven	Angerman	SE	Sweden	Europe	30638	33380	63.17	17.27	63.15	17.25	0	0	1997-04-01	2004-12-31	2005-01-01	2012-12-31	0.36478	0.554225	-0.715985	0.0323363	0.395529	0.56886	11.2118	10.609	276.242	256.036	212.267	194.17
G0103	GRDC	Below Outlet Of Lac La Martre	La Martre	Mackenzie	CA	Canada	North_America	13900	13836	63.1081	-116.974	63.35	-117.85	8	0	2001-04-01	2008-12-31	2009-01-01	2016-12-31	0.496258	0.301458	-0.392835	-1.36604	0.525056	0.703715	15.8424	18.1114	17.8274	18.1459	13.6461	13.568
G0104	GRDC	Above White River	Yukon	Yukon	CA	Canada	North_America	149961	150405	63.0839	-139.494	62.85	-137.65	0	0	2000-04-01	2007-12-31	2008-01-01	2015-12-31	0.914248	0.889492	0.877328	0.883491	0.95088	0.963775	4.69758	10.2396	339.919	317.566	201.219	218.424
G0106	GRDC	Near The Mouth	Macmillan	Yukon	CA	Canada	North_America	13800	13819	62.8933	-135.51	62.85	-135.55	0	0	1987-02-01	1991-12-31	1992-01-01	1996-12-31	0.861826	0.904379	0.839458	0.892988	0.92255	0.947577	-10.8335	-6.19998	69.045	48.6017	42.1423	34.0829
G0107	GRDC	Pelly Crossing	Pelly	Yukon	CA	Canada	North_America	49000	50090	62.8297	-136.581	62.85	-136.25	0	0	2000-04-01	2007-12-31	2008-01-01	2015-12-31	0.944952	0.952429	0.907884	0.917027	0.954087	0.960576	-2.17875	2.59663	142.845	122.243	84.6479	77.4301
G0108	GRDC	Kaltimo	Vuoksi	Vuoksi	FI	Finland	Europe	20816	21566	62.78	30.13	62.85	30.25	313	0	1998-04-01	2005-12-31	2006-01-01	2013-12-31	0.546722	0.613351	0.00665388	0.220252	0.574884	0.653818	-1.21269	-12.9989	80.2378	82.2737	63.142	67.1046
G0109	GRDC	Gold Creek-Ak	Susitna	Susitna	US	United States	North_America	15954	14985	62.7673	-149.693	62.75	-149.65	0	0	1996-07-30	2008-12-31	2009-01-01	2017-03-19	0.844156	0.877248	0.733416	0.749577	0.862664	0.879641	-7.24615	1.60339	155.943	144.877	80.4427	90.1983
G0110	GRDC	Inlet To Prosperous Lake	Yellowknife	Mackenzie	CA	Canada	North_America	11300	12688	62.6708	-114.263	62.75	-114.25	0	0	1999-12-25	2006-12-31	2007-01-01	2015-12-31	-0.138383	-0.129915	-5.77197	-4.83639	0.193008	0.226449	48.8877	34.6751	41.0884	52.017	25.5222	29.1714
G0111	GRDC	Above Metahdali Creek	Willowlake	Mackenzie	CA	Canada	North_America	20200	20388	62.6506	-122.9	62.65	-121.15	0	0	1995-05-19	2007-12-31	2008-01-01	2015-12-31	0.861033	0.821923	0.771045	0.707565	0.879045	0.849465	-5.61266	4.87398	74.4786	90.3594	34.1643	44.5104
G0112	GRDC	Outlet Of Prosperous Lake	Yellowknife	Mackenzie	CA	Canada	North_America	16300	17682	62.5456	-114.164	62.45	-114.25	0	0	2001-04-01	2008-12-31	2009-01-01	2016-12-31	-0.205488	-0.120758	-6.38418	-4.30309	0.122822	0.223494	53.0469	28.6035	50.2769	67.1516	30.7496	37.6535
G0113	GRDC	Kallavesi-Konnus-Karvio	Vuoksi	Vuoksi	FI	Finland	Europe	16270	17456	62.53	27.77	62.55	27.75	0	0	1997-04-01	2004-12-31	2005-01-01	2012-12-31	0.702901	0.736263	0.409179	0.43944	0.721998	0.746717	8.55383	7.29718	71.0068	60.7255	55.978	48.0413
G0114	GRDC	Bergeforsens Krv	Indalsaelven	Na	SE	Sweden	Europe	25761	30819	62.52	17.39	62.55	17.25	0	0	1997-04-01	2004-12-31	2005-01-01	2012-12-31	0.513781	0.668148	-0.396912	0.421718	0.573844	0.72099	11.8078	10.1621	176.764	162.935	142.559	127.84
G0118	GRDC	Vaajakoski (Haapakoski)	Kymijoki	Kymijoki	FI	Finland	Europe	17684	16693	62.23	25.88	62.15	25.85	0	0	1998-04-01	2005-12-31	2006-01-01	2013-12-31	0.802595	0.7424	0.619662	0.505095	0.821429	0.751772	-7.11583	-6.72371	38.3597	37.6752	31.4416	31.0679
G0119	GRDC	Below Vangorda Creek	Pelly	Yukon	CA	Canada	North_America	22100	22676	62.2222	-133.378	62.05	-132.75	0	0	2000-04-01	2007-12-31	2008-01-01	2015-12-31	0.938798	0.938962	0.892751	0.877965	0.947347	0.939225	-1.28997	0.539965	82.3106	84.1671	43.2837	46.8467
G0121	GRDC	Carmacks	Yukon	Yukon	CA	Canada	North_America	81800	81392	62.0958	-136.272	62.05	-135.75	0	0	1987-02-01	1990-12-31	1991-01-01	1995-12-31	0.87708	0.829763	0.839236	0.78621	0.948153	0.955799	7.50722	14.2796	214.083	237.939	152.686	165.056
G0122	GRDC	Below Kluane River	Donjek	Yukon	CA	Canada	North_America	12400	14837	62.0822	-139.86	61.85	-139.75	0	0	1987-02-01	1990-12-31	1991-01-01	1994-12-31	0.907785	0.681715	0.857412	0.707207	0.926436	0.902056	-3.38707	28.4826	85.6125	100.102	56.8436	70.4042
G0123	GRDC	Pilot Station-Ak	Yukon	Yukon	US	United States	North_America	831390	865451	61.9337	-162.883	61.85	-162.85	0	0	1996-03-09	2008-12-31	2009-01-01	2017-02-28	0.959458	0.926106	0.920281	0.934995	0.959892	0.967523	-0.0929104	0.0697188	1555.53	1455.64	895.882	935.147
G0124	GRDC	Crooked Creek-Alas.	Kuskokwim	Kuskokwim	US	United States	North_America	80549	84194	61.8704	-158.103	61.85	-158.05	0	0	2000-10-29	2007-12-31	2008-01-01	2016-10-25	0.909581	0.853179	0.818889	0.775836	0.913814	0.908738	2.4273	1.5629	408.236	437.817	255.746	281.516
G0125	GRDC	Fort Simpson	Mackenzie	Mackenzie	CA	Canada	North_America	1270000	1356040	61.8686	-121.357	61.85	-121.35	0	0	2000-04-01	2007-12-31	2008-01-01	2015-12-31	0.888831	0.87753	0.824865	0.833482	0.930535	0.932098	8.65428	9.13386	1782.37	1780.79	1085.09	1169.72
G0126	GRDC	Tabaga	Lena	Lena	RU	Russian Federation	Asia	897000	899098	61.83	129.6	61.05	126.95	0	0	1987-02-01	1988-12-31	1989-01-01	1992-12-31	0.865905		0.894602		0.954771		11.1762		2673.5		1607.48
G0127	GRDC	Near The Mouth	Liard	Mackenzie	CA	Canada	North_America	275000	276836	61.7472	-121.224	61.05	-122.95	0	0	2000-04-01	2007-12-31	2008-01-01	2015-12-31	0.97205	0.962461	0.944754	0.936254	0.972298	0.968019	0.0653008	1.08112	638.667	670.573	367.516	407.137
G0128	GRDC	Above Virginia Falls	South Nahanni	Mackenzie	CA	Canada	North_America	14600	15387	61.6358	-125.795	61.85	-126.35	0	0	2000-04-01	2007-12-31	2008-01-01	2015-12-31	0.936884	0.924698	0.875677	0.861037	0.939798	0.929469	1.71454	-2.59904	97.5273	106.483	50.185	52.9499
G0129	GRDC	Pod. Tunguska	Yenisey	Yenisei	RU	Russian Federation	Asia	1760000	1814930	61.6	90.08	61.55	90.05	0	0	1987-02-01	1989-12-31	1990-01-01	1993-12-31	0.828549	0.829088	0.79033	0.726329	0.896188	0.918855	7.24994	14.889	3494.56	3819.7	2850.56	3171.86
G0130	GRDC	Susitna Station Ak	Susitna	Susitna	US	United States	North_America	50246	51216	61.5442	-150.515	61.55	-150.45	0	0	1987-02-01	1989-12-31	1990-01-01	2014-09-30	0.881055	0.88591	0.827969	0.843121	0.914566	0.922238	-8.22264	-7.68026	611.94	591.512	416.909	369.485
G0132	GRDC	Above Frank Creek	Yukon	Yukon	CA	Canada	North_America	30821	30905	61.4344	-135.188	60.95	-135.05	217	0	1987-02-01	1989-12-31	1990-01-01	1994-12-31	0.545484	0.472338	-0.220983	-0.753337	0.883057	0.874334	31.5599	43.1739	225.472	250.962	128.265	161.647
G0133	GRDC	Kalsinkosi	Kokemaenjoki	Kokemaenjoki	FI	Finland	Europe	26025	27480	61.35	22.12	61.45	21.85	0	0	1987-02-01	1988-12-31	1989-01-01	1992-12-31	0.787636		0.589685		0.789903		0.542243		100.985		77.4937
G0134	GRDC	Losna	Losna	Gloma	NO	Norway	Europe	11210	12237	61.3334	10.2775	61.35	10.25	0	0	1992-04-22	1999-12-31	2000-01-01	2008-04-18	0.899224	0.88773	0.798535	0.787917	0.899431	0.890877	0.52405	-0.964339	96.8247	112.773	59.0375	67.2733
G0135	GRDC	Above Clausen Creek	South Nahanni	Mackenzie	CA	Canada	North_America	33400	33813	61.2633	-124.07	61.25	-124.55	0	0	1987-02-01	1990-12-31	1991-01-01	1995-12-31	0.926083	0.857638	0.852245	0.76868	0.92741	0.902081	0.215	1.02617	184.266	209.812	109.067	120.711
G0138	GRDC	Tainionkoski	Vuoksi	Vuoksi	FI	Finland	Europe	61061	65982	61.22	28.78	61.05	28.45	0	505	1998-04-01	2005-12-31	2006-01-01	2013-12-31	0.759792	0.681479	0.525758	0.38474	0.761904	0.691596	1.63281	-6.96583	121.101	139.731	95.6737	108.37
G0139	GRDC	Ljusne Stroemmar Krv	Ljusnan	Na	SE	Sweden	Europe	19817	21697	61.21	17.08	61.25	16.95	0	0	1997-04-01	2004-12-31	2005-01-01	2012-12-31	0.702231	0.683441	0.451821	0.589662	0.73292	0.793606	-13.1209	-11.7149	86.789	100.887	69.7115	74.2296
G0140	GRDC	Harjavalta	Kokemaenjoki	Kokemaenjoki	FI	Finland	Europe	26117	24843	61.2	22.07	61.35	21.95	0	0	1998-04-01	2005-12-31	2006-01-01	2013-12-31	0.68651	0.579341	0.429033	0.2092	0.694597	0.59664	-0.398638	-11.3318	102.98	107.811	78.0856	82.1069
G0141	GRDC	Belogorje	Ob	Ob	RU	Russian Federation	Asia	2690000	2261080	61.07	68.6	61.05	68.75	0	0	1987-02-01	1989-12-31	1990-01-01	1994-10-31	0.875601	0.831405	0.773714	0.721694	0.908471	0.911111	5.69924	12.8945	3535.83	3840.14	2290.37	2642.47
G0142	GRDC	Hanti-Mansisk	Irtysh	Ob	RU	Russian Federation	Asia	1200000	1180900	60.97	69.07	60.95	69.05	0	0	1987-02-01	1990-12-31	1991-01-01	1997-08-11	0.899123	0.637755	0.837941	0.414338	0.922859	0.885541	5.29197	34.365	867.697	1750.29	620.97	1220.9
G0143	GRDC	Outlet Of Kakisa Lake	Kakisa	Mackenzie	CA	Canada	North_America	15600	14409	60.9403	-117.422	60.95	-117.25	179	0	1987-02-01	1988-12-31	1989-01-01	2015-12-31	0.578007		-0.0312523		0.602542		12.6207		19.6512		14.9215
G0145	GRDC	Elverum	Glama	Gloma	NO	Norway	Europe	15426	15377	60.88	11.56	60.85	11.55	0	0	1987-02-01	1992-12-31	1993-01-01	2001-08-24	0.883194	0.837187	0.802618	0.852815	0.899937	0.925169	-6.01902	2.06841	92.3875	88.7128	55.4911	55.3609
G0147	GRDC	Near Hay River	Hay	Mackenzie	CA	Canada	North_America	52300	52476	60.7431	-115.858	60.45	-116.25	0	0	1999-12-22	2006-12-31	2007-01-01	2015-12-31	0.863094	0.6896	0.751196	0.70386	0.872693	0.841882	2.04691	8.15722	79.8743	71.6559	52.4462	50.0518
G0148	GRDC	Whitehorse	Yukon	Yukon	CA	Canada	North_America	19400	21098	60.7139	-135.043	60.55	-134.55	162	0	2000-03-01	2007-12-31	2008-01-01	2015-12-31	0.439421	0.357556	-1.11208	-1.60179	0.79348	0.825456	39.8534	48.4064	192.712	223.638	111.241	133.662
G0151	GRDC	Million Dollar Bridge Near Cordova-Ak.	Copper	Copper	US	United States	North_America	62678	68870	60.6711	-144.747	60.65	-144.75	0	0	1988-07-22	2005-12-31	2006-01-01	2016-06-11	0.828965	0.86605	0.715311	0.784901	0.847904	0.893401	-2.65184	5.63947	1112.74	955.165	748.584	629.606
G0153	GRDC	Aelvkarleby Krv	Dalaelven	Na	SE	Sweden	Europe	28920	29550	60.56	17.44	60.55	17.45	0	0	1997-04-01	2004-12-31	2005-01-01	2012-12-31	0.657295	0.599493	0.387455	0.47778	0.667482	0.693591	-1.20312	0.866847	129.725	143.873	108.238	116.81
G0154	GRDC	Near Teslin	Teslin	Yukon	CA	Canada	North_America	30300	25881	60.4844	-133.302	61.45	-134.75	0	0	1987-02-01	1989-12-31	1990-01-01	1994-12-31	0.948095	0.921398	0.906427	0.940011	0.952561	0.980425	0.383926	6.99878	94.212	67.8183	58.4258	48.2596
G0155	GRDC	Solyanka	Lena	Lena	RU	Russian Federation	Asia	770000	794079	60.48	120.7	60.45	120.75	0	0	1987-02-01	1994-12-31	1995-01-01	2002-12-31	0.943267	0.871465	0.892135	0.891482	0.94705	0.955836	1.9577	11.3275	2692.28	2636.5	1572.75	1636.23
G0156	GRDC	Near Watson Lake	Frances	Mackenzie	CA	Canada	North_America	12800	12811	60.4739	-129.119	60.45	-129.15	0	0	2000-04-01	2007-12-31	2008-01-01	2015-12-31	0.965295	0.953396	0.946286	0.935828	0.973651	0.969936	-0.684938	0.465935	44.5355	45.3071	28.5161	27.6191
G0157	GRDC	Skarnes	Glama	Gloma	NO	Norway	Europe	20300	20335	60.2543	11.6775	60.25	11.65	0	0	1989-08-14	1998-12-31	1999-01-01	2008-03-21	0.872822	0.663794	0.745329	0.85622	0.872882	0.944005	-0.178196	18.0936	107.711	107.132	85.0567	78.8209
G0158	GRDC	Fort Liard	Liard	Mackenzie	CA	Canada	North_America	222000	226980	60.2431	-123.479	60.25	-123.45	0	0	2000-04-01	2007-12-31	2008-01-01	2015-12-31	0.965516	0.941382	0.933793	0.926594	0.966841	0.962861	0.555355	1.82359	547.614	565.186	293.011	322.107
G0159	GRDC	Above Bates River	Alsek	Alsek	CA	Canada	North_America	16200	16636	60.1192	-137.974	60.05	-137.95	0	0	2000-04-01	2007-12-31	2008-01-01	2015-12-31	0.867182	0.877078	0.754622	0.815009	0.872762	0.919595	-0.576199	9.16586	134.04	123.022	90.9895	83.4396
G0160	GRDC	Upper Crossing	Liard	Mackenzie	CA	Canada	North_America	33400	33269	60.05	-128.9	60.05	-128.95	0	0	2000-04-01	2007-12-31	2008-01-01	2015-12-31	0.962253	0.958525	0.92906	0.94014	0.964555	0.970374	-0.931277	-1.78407	113.895	99.6061	59.9082	58.0308
G0161	GRDC	Dovikfoss	Dramselv	Dramselv	NO	Norway	Europe	16120	16213	59.8805	9.908	59.95	9.95	425	0	1990-04-01	1997-12-31	1998-01-01	2005-12-31	0.628516	0.502941	0.173316	-0.0816859	0.660135	0.656938	1.93741	0.995409	141.122	138.204	104.756	98.9693
G0162	GRDC	Fitzgerald(Alberta)	Slave	Mackenzie	CA	Canada	North_America	606000	628620	59.8722	-111.583	59.05	-111.45	0	0	2000-01-01	2006-12-31	2007-01-01	2015-12-31	0.607821	0.605289	-0.258476	-0.666084	0.825324	0.739019	23.0019	26.8692	1271.31	1267.92	950.161	1019.83
G0163	GRDC	Near The Mouth	Dease	Mackenzie	CA	Canada	North_America	14500	14818	59.8583	-128.597	59.75	-128.85	0	0	1987-02-01	1990-12-31	1991-01-01	1995-12-31	0.880139	0.885851	0.813211	0.885363	0.904299	0.945327	-7.09957	-5.17219	78.765	71.6372	43.8231	35.6185
G0164	GRDC	Novosaratovka	Neva	Neva	RU	Russian Federation	Europe	281000	224915	59.8372	30.5294	59.85	30.55	0	0	1996-04-01	2003-12-31	2004-01-01	2011-12-31	0.743308	0.588107	0.437798	0.273866	0.773644	0.689411	7.35615	11.072	408.937	493.853	317.751	398.084
G0165	GRDC	Above Beaver River	Liard	Mackenzie	CA	Canada	North_America	119000	120254	59.7425	-124.476	59.45	-124.85	0	0	1987-02-01	1990-12-31	1991-01-01	1995-03-31	0.956065	0.933931	0.932457	0.930737	0.966084	0.966011	-2.76082	-4.78299	370.583	435.491	228.142	275.725
G0166	GRDC	Krestovski	Lena	Lena	RU	Russian Federation	Asia	440000	461132	59.73	113.17	59.75	113.15	0	0	1987-02-01	1994-12-31	1995-01-01	2002-12-31	0.933253	0.892156	0.867317	0.846831	0.934619	0.932023	1.33934	8.15211	1760.1	1899.72	1062.48	1134.91
G0167	GRDC	Above Kechika River	Liard	Mackenzie	CA	Canada	North_America	61600	61746	59.7011	-127.228	59.95	-127.85	0	0	1987-02-01	1990-12-31	1991-01-01	1995-10-25	0.949109	0.963206	0.929528	0.932488	0.964855	0.967391	-3.31039	1.19284	194.602	207.887	121.906	121.44
G0170	GRDC	Langnes	Glama	Gloma	NO	Norway	Europe	40540	41456	59.6092	11.1181	59.75	11.25	456	0	1992-04-01	1999-12-31	2000-01-01	2007-12-31	0.808845	0.771441	0.780988	0.775021	0.884363	0.889281	0.708483	-3.3889	172.936	203.6	125.418	137.71
G0171	GRDC	Lower Crossing	Liard	Mackenzie	CA	Canada	North_America	104000	104615	59.4125	-126.097	59.55	-126.45	0	0	2000-04-01	2007-12-31	2008-01-01	2015-12-31	0.959834	0.964835	0.925767	0.938368	0.963678	0.970405	0.0458647	1.14735	339.048	298.96	190.681	180.992
G0172	GRDC	Near Yakutat Alas	Alsek	Alsek	US	United States	North_America	28024	28141	59.3947	-138.084	59.35	-138.15	0	0	1996-07-12	2003-12-31	2004-01-01	2012-04-12	0.82049	0.815013	0.836466	0.802093	0.935083	0.905817	-16.3006	-11.5487	401.931	382.919	218.303	227.139
G0174	GRDC	Ekwok-Ak	Nushagak	Nushagak	US	United States	North_America	25512	25638	59.3484	-157.475	59.45	-157.25	0	0	1987-02-01	1988-12-31	1989-01-01	1993-09-30	0.926966		0.875554		0.936252		0.333764		177.483		121.211
G0175	GRDC	Oevre Stockholm	Maelaren	Na	SE	Sweden	Europe	22639	24518	59.3	18.08	59.45	18.05	0	0	1997-04-10	2004-12-31	2005-01-01	2013-09-30	0.577268	0.615649	0.509524	0.630522	0.714395	0.814999	2.20681	-4.36945	96.4936	98.8033	78.2443	77.5605
G0176	GRDC	Near Meander River	Hay	Mackenzie	CA	Canada	North_America	36900	37335	59.1494	-117.634	59.05	-117.75	0	0	1991-03-14	2001-12-31	2002-01-01	2013-10-31	0.82327	0.589429	0.647935	0.58529	0.823807	0.799525	-1.02667	22.5666	64.7531	71.1884	42.0906	52.9387
G0177	GRDC	Outlet Of Black Lake	Fond Du Lac	Mackenzie	CA	Canada	North_America	50700	53600	59.1472	-105.539	59.25	-105.55	151	0	1998-12-03	2007-12-31	2008-01-01	2015-12-31	0.259455	0.303855	-2.10645	-2.02202	0.52859	0.605486	23.6098	26.0658	142.403	164.596	105.13	118.624
G0178	GRDC	Peace Point(Alberta)	Peace	Mackenzie	CA	Canada	North_America	293000	293544	59.1139	-112.426	58.35	-114.85	0	0	1999-09-11	2006-12-31	2007-01-01	2015-12-31	0.616904	0.514286	-0.0975167	-0.705157	0.746933	0.697537	25.8743	24.3459	1158.22	1014.49	843.862	743.885
G0179	GRDC	Above Boya Creek	Kechika	Mackenzie	CA	Canada	North_America	11200	11395	59.0983	-127.534	59.15	-127.55	0	0	1987-02-01	1989-12-31	1990-01-01	1994-12-31	0.943981	0.912537	0.897917	0.913228	0.948104	0.955895	-1.99731	1.24855	49.5212	48.9326	28.0378	28.3487
G0180	GRDC	Below Great Island	Seal	Seal	CA	Canada	North_America	48100	50129	58.8917	-96.2753	58.85	-96.35	0	0	1999-07-06	2007-12-31	2008-01-01	2016-09-23	0.810982	0.765743	0.631755	0.559556	0.812655	0.817208	-2.47884	-0.0215422	172.65	181.682	96.8712	104.672
G0181	GRDC	Outlet Of Wapata Lake	Cree	Mackenzie	CA	Canada	North_America	20700	19916	58.8583	-105.819	58.85	-105.75	460	0	1987-02-01	1990-12-31	1991-01-01	1995-01-06	-0.216429	-0.450075	-7.63475	-13.2284	0.708196	0.647478	42.8624	52.5564	99.2014	104.072	67.1012	70.2795
G0182	GRDC	Below Stony Lake	North Seal River	Seal	CA	Canada	North_America	18400	19812	58.8444	-98.2889	58.85	-98.25	253	0	1987-02-01	1989-12-31	1990-01-01	1994-05-31	0.658367	0.74559	0.303118	0.450081	0.762774	0.797621	3.56184	7.61394	65.0779	90.6428	37.2016	51.1033
G0183	GRDC	Near Fort Nelson	Muskwa	Mackenzie	CA	Canada	North_America	20300	21399	58.7883	-122.659	58.85	-122.55	0	0	1995-04-01	2002-12-31	2003-01-01	2010-12-31	0.871403	0.788748	0.747395	0.653374	0.872718	0.813838	0.831791	0.8601	111.701	174.719	55.2253	74.1102
G0184	GRDC	Above Muskwa River	Fort Nelson	Mackenzie	CA	Canada	North_America	22800	22775	58.6708	-122.638	58.85	-122.35	0	0	1987-06-26	1994-12-31	1995-01-01	2004-07-12	0.668767	0.724811	0.443142	0.495047	0.698315	0.751175	4.3184	9.04051	202.597	173.646	87.2953	89.9996
G0187	GRDC	Near High Level	Chinchaga	Mackenzie	CA	Canada	North_America	10400	11173	58.5967	-118.333	58.45	-118.35	0	0	1998-04-01	2005-12-31	2006-01-01	2013-12-31	0.871629	0.697248	0.788227	0.621156	0.895906	0.790865	6.0301	-6.8912	25.8468	28.0672	10.5305	13.5471
G0188	GRDC	Holmen	Motala Stroem	Lake Vattern	SE	Sweden	Europe	15384	16428	58.59	16.17	58.55	16.05	0	0	1997-04-01	2004-12-31	2005-01-01	2012-12-31	0.679104	0.771889	0.33009	0.632684	0.688734	0.833703	-0.885566	-9.00788	36.2471	34.8012	28.2682	27.5823
G0190	GRDC	Near Juneau	Taku	Taku	CA	Canada	North_America	17700	17960	58.5386	-133.7	58.65	-133.55	0	0	1997-03-04	2004-12-31	2005-01-01	2013-09-30	0.87323	0.822976	0.75152	0.665857	0.88966	0.846326	5.84751	-1.49632	209.18	214.025	124.661	123.088
G0191	GRDC	Yeniseisk	Yenisey	Yenisei	RU	Russian Federation	Asia	1400000	1444160	58.45	92.15	58.15	92.85	0	0	1987-02-01	1989-12-31	1990-01-01	1993-12-31	0.379268	0.374403	-1.57747	-2.03984	0.467171	0.565828	26.7008	30.8438	3580.44	4302.14	2877.24	3538.63
G0192	GRDC	Fort Vermilion	Peace	Mackenzie	CA	Canada	North_America	223000	223602	58.38	-116.03	57.65	-117.05	0	0	2006-01-01	2009-12-31	2010-01-01	2014-12-31	0.581616	0.267033	-0.253605	-1.86798	0.744194	0.598658	25.7557	24.8889	1155.11	1197.8	837.864	856.776
G0193	GRDC	Vargoens Krv	Goeta Aelv	Vaenern-Goeta	SE	Sweden	Europe	46886	49964	58.36	12.37	58.45	12.45	288	0	1997-04-01	2004-12-31	2005-01-01	2012-12-31	0.650041	0.729959	0.473646	0.518399	0.700644	0.756174	-3.306	-9.77918	150.134	182.658	122.334	152.209
G0194	GRDC	Kolpashevo	Ob	Ob	RU	Russian Federation	Asia	486000	489861	58.3	82.88	57.75	83.75	0	0	1987-02-01	1989-12-31	1990-01-01	1994-12-31	0.777911	0.710803	0.695888	0.587764	0.927923	0.945746	20.8258	26.1499	1445.42	1872.59	1028.36	1238
G0199	GRDC	Above Fox Lake	South Seal	Seal	CA	Canada	North_America	13000	13102	58.1431	-98.2278	58.05	-98.35	0	0	1987-02-01	1991-12-31	1992-01-01	1996-12-31	0.833736	0.887305	0.734312	0.779632	0.867308	0.888369	-7.91566	0.15707	38.6381	31.8239	22.1278	19.2377
G0201	GRDC	Telegraph Creek	Stikine	Stikine	CA	Canada	North_America	29300	30273	57.9008	-131.154	58.05	-130.95	0	0	2000-04-01	2007-12-31	2008-01-01	2015-12-31	0.895544	0.858251	0.788503	0.710514	0.896467	0.866222	1.17858	4.31286	224.935	279.249	120.824	155.521
G0202	GRDC	Pres De L'Embouchure-1	Grande Riviere De La Baleine	Grande Riviere De La Baleine	CA	Canada	North_America	29800	29520	57.8833	-67.5833	57.55	-67.35	0	0	1988-07-25	1995-12-31	1996-01-01	2013-10-21	0.820035	0.792572	0.647316	0.614362	0.820924	0.798315	-1.78204	-4.7958	381.691	363.959	215.013	197.994
G0203	GRDC	Highway No.88	Wabasca	Mackenzie	CA	Canada	North_America	35800	36210	57.875	-115.389	57.55	-115.45	0	0	1998-04-01	2005-12-31	2006-01-01	2013-12-31	0.924005	0.4928	0.849078	-0.0745284	0.924475	0.551214	0.549756	22.6177	41.049	54.0897	22.6583	27.5992
G0207	GRDC	Baturino	Chulym	Ob	RU	Russian Federation	Asia	131000	133661	57.78	85.15	57.75	85.45	0	0	1987-02-01	1989-12-31	1990-01-01	1993-12-31	0.934061	0.680559	0.921237	0.704263	0.960603	0.957985	3.04075	31.6588	250	536.476	184.649	360.799
G0210	GRDC	Pres De La Riviere Koksoak	Aux Melezes	Caniapiscau	CA	Canada	North_America	42700	42270	57.67	-69.62	57.65	-69.65	0	0	1987-02-23	1994-12-31	1995-01-01	2013-10-21	0.804003	0.548187	0.605063	0.228021	0.804794	0.579653	1.66071	6.68032	358.98	686.127	170.157	308.112
G0211	GRDC	Above Butterfly Creek	Stikine	Stikine	CA	Canada	North_America	36000	37278	57.4861	-131.75	57.65	-131.65	0	0	1987-02-01	1990-12-31	1991-01-01	1995-04-19	0.776307	0.7997	0.52004	0.610799	0.799722	0.803886	5.31829	2.42698	488.681	465.442	261.123	256.789
G0212	GRDC	Chute De La Pyrite	Caniapiscau	Caniapiscau	CA	Canada	North_America	86800	89638	57.43	-69.25	56.85	-69.05	0	0	1988-07-23	1995-12-31	1996-01-01	2013-10-21	0.618548	0.682786	0.353674	0.599493	0.765247	0.815049	28.3919	19.7076	674.888	572.733	418.518	363.119
G0213	GRDC	Below Fidler Lake	Churchill	Churchill	CA	Canada	North_America	271000	283000	57.25	-96.7972	57.25	-96.85	189	0	2000-06-14	2007-12-31	2008-01-01	2016-07-17	-1.76483	-1.65425	-3.65347	-2.12385	0.540519	0.836987	260.033	253.671	754.208	857.714	720.703	817.337
G0214	GRDC	Above Akie River	Finlay	Mackenzie	CA	Canada	North_America	16000	16024	57.1278	-125.25	57.15	-125.35	0	0	1999-04-01	2006-12-31	2007-01-01	2014-12-31	0.926394	0.900035	0.898146	0.834625	0.947956	0.914083	-2.02962	-3.06432	105.258	125.688	54.9721	68.114
G0215	GRDC	Below Wathaman Lake	Wathaman	Churchill	CA	Canada	North_America	10200	10234	57.0889	-103.711	57.05	-103.75	0	0	2000-04-01	2007-12-31	2008-01-01	2015-12-31	0.419909	0.419035	-0.775097	-0.795345	0.526662	0.514909	18.0591	19.8273	43.378	52.6488	27.7978	31.73
G0216	GRDC	Vikulovo	Ishim	Ob	RU	Russian Federation	Asia	151000	130857	56.82	70.63	56.85	70.65	0	0	1987-02-01	1990-12-31	1991-01-01	1995-12-31	0.048954	-0.0319698	-0.304806	-0.679031	0.770957	0.701341	90.3793	97.1881	149.432	245.515	90.0113	140.891
G0217	GRDC	Au Lac De La Hutte Sauvage	George	George	CA	Canada	North_America	24200	24966	56.7931	-65.7583	56.75	-64.85	0	0	1987-06-27	1995-12-31	1996-01-01	2013-10-21	0.746797	0.753675	0.484645	0.564641	0.74739	0.765318	0.207857	-6.38628	376.934	299.412	181.426	152.356
G0218	GRDC	Below Mcmurray	Athabasca	Mackenzie	CA	Canada	North_America	133000	136967	56.7806	-111.4	56.75	-111.45	0	0	2000-04-01	2007-12-31	2008-01-01	2015-12-31	0.847424	0.725924	0.759389	0.69369	0.875483	0.841736	3.52149	9.93341	265.724	244.675	152.997	165.469
G0219	GRDC	Near Wrangell	Stikine	Stikine	US	United States	North_America	51593	51971	56.7077	-132.132	56.75	-131.75	0	0	2000-05-31	2007-12-31	2008-01-01	2016-10-25	0.814727	0.837734	0.737166	0.748677	0.875504	0.892792	-8.10977	-0.795541	750.556	759.328	474.589	467.113
G0220	GRDC	Draper	Clearwater	Mackenzie	CA	Canada	North_America	30800	31695	56.6853	-111.254	56.65	-110.95	0	0	2000-04-01	2007-12-31	2008-01-01	2015-12-31	0.872681	0.682667	0.758986	0.511624	0.878022	0.793143	1.75775	18.3321	47.5391	53.9058	30.7918	39.0643
G0222	GRDC	Above Christina River	Clearwater	Mackenzie	CA	Canada	North_America	17000	17236	56.6611	-110.928	56.75	-110.45	0	0	1994-08-12	2005-12-31	2006-01-01	2015-12-31	0.740343	0.653754	0.444444	0.0837051	0.751424	0.702808	2.22181	15.5478	31.1969	37.2454	22.8289	27.6661
G0223	GRDC	Tomsk	Tom	Ob	RU	Russian Federation	Asia	57000	59858	56.5	84.92	56.45	84.95	0	0	1987-02-01	1991-12-31	1992-01-01	1999-12-31	0.872176	0.887784	0.799145	0.802294	0.894448	0.907424	-0.414616	6.15282	686.418	616.314	326.368	324.536
G0224	GRDC	Above Leaf Rapids	Churchill	Churchill	CA	Canada	North_America	244000	243928	56.4682	-100.036	56.25	-100.45	0	156	2000-08-30	2007-12-31	2008-01-01	2016-08-26	0.702338	0.77788	0.369539	0.6133	0.722195	0.872781	-5.19924	13.6536	168.179	214.387	136.252	173.252
G0225	GRDC	Below Gods River	Hayes	Hayes (Trib. Hudson Bay)	CA	Canada	North_America	103000	107415	56.4319	-92.7886	56.35	-92.85	0	0	1997-12-09	2006-12-31	2007-01-01	2016-09-11	0.759404	0.803646	0.474309	0.642234	0.772742	0.845802	5.099	11.3744	318.72	258.484	201.042	163.719
G0228	GRDC	Below Trout River	Wabasca	Mackenzie	CA	Canada	North_America	14300	15001	56.3242	-113.786	56.25	-113.85	0	0	1987-02-01	1989-12-31	1990-01-01	1994-03-31	0.561275	0.658641	-0.220544	0.428627	0.698998	0.899563	20.5722	30.7552	19.8361	21.0206	13.8223	13.5962
G0230	GRDC	Near Fort St. John	Beatton	Mackenzie	CA	Canada	North_America	15600	15641	56.28	-120.7	56.35	-120.75	0	0	1999-12-10	2006-12-31	2007-01-01	2015-12-31	0.865012	0.65615	0.774548	0.585982	0.881284	0.783181	-5.96596	-22.2942	44.0327	66.7633	17.4001	25.649
G0232	GRDC	Peace River	Peace	Mackenzie	CA	Canada	North_America	186000	198152	56.2447	-117.313	56.15	-117.35	0	0	1998-04-01	2005-12-31	2006-01-01	2013-12-31	0.456316	0.256446	-0.742716	-2.06181	0.645662	0.512422	20.7038	24.4379	1222.61	1180.76	908.443	890.052
G0233	GRDC	Above Pine River	Peace	Mackenzie	CA	Canada	North_America	83900	88746	56.1994	-120.812	56.25	-121.05	0	0	1996-04-01	2003-12-31	2004-01-01	2011-12-31	-0.557586	0.0284646	-6.52658	-1.68504	-0.303384	0.0625906	20.0651	8.80712	1070.75	1059.85	830.158	846.316
G0234	GRDC	Above Devil Rapids	Reindeer	Churchill	CA	Canada	North_America	63300	62815	56.1931	-103.159	56.45	-103.05	124	0	2001-04-01	2008-12-31	2009-01-01	2016-12-31	0.478515	0.264398	-0.203639	-0.48304	0.634262	0.338736	-33.0966	-26.8504	147.308	158.431	123.866	126.508
G0236	GRDC	Near Taylor	Peace	Mackenzie	CA	Canada	North_America	97100	104202	56.1358	-120.67	56.15	-120.95	0	0	1995-10-17	2002-12-31	2003-01-01	2011-12-31	-0.547172	0.177439	-6.73286	-1.47822	0.00444166	0.284121	16.3068	8.70143	1017.3	1079.03	808.922	849.882
G0237	GRDC	Above Alces River	Peace	Mackenzie	CA	Canada	North_America	118000	125886	56.12	-120.05	56.05	-120.25	0	0	1995-04-01	2002-12-31	2003-01-01	2010-12-31	-0.488129	0.276557	-6.36094	-1.16778	0.105604	0.347332	16.8361	12.6794	1028.78	1105.17	817.263	871.514
G0238	GRDC	At Kelsey Generating Station	Nelson	Nelson	CA	Canada	North_America	1010000	954816	56.0389	-96.525	56.25	-95.85	0	0	2001-03-01	2008-12-31	2009-01-01	2016-12-31	0.714976	0.557624	0.161465	-0.6033	0.750981	0.753914	13.0561	34.2191	790.999	1064.21	584.381	889.058
G0239	GRDC	Hudson Hope	Peace	Mackenzie	CA	Canada	North_America	70200	70260	56.0275	-121.899	55.95	-123.35	0	0	1997-04-01	2004-12-31	2005-01-01	2012-12-31	-0.80554	-0.724449	-7.30309	-5.42356	-0.413653	-0.550842	8.9189	4.93438	1155.93	1157.74	859.921	925.088
G0240	GRDC	Near Patuanak	Churchill	Churchill	CA	Canada	North_America	78700	79526	55.925	-107.728	55.95	-107.75	160	0	1988-08-17	2007-12-31	2008-01-01	2015-12-31	0.680399	-0.0888298	0.173894	-3.88861	0.720958	0.674027	10.197	102.142	51.6996	93.7551	41.2732	79.2477
G0242	GRDC	Daugavpils	Daugava	Western Dvina _ Daugava	LV	Latvia	Europe	64500	65316	55.8833	26.5333	55.85	26.65	0	0	1996-04-10	2004-12-31	2005-01-01	2013-12-31	0.927226	0.843131	0.863088	0.837358	0.930412	0.916913	0.235316	-0.89206	190.834	196.302	133.113	132.81
G0243	GRDC	Near Shamattawa	Gods	Hayes (Trib. Hudson Bay)	CA	Canada	North_America	65500	71010	55.85	-92.0986	55.85	-92.15	0	0	1995-01-27	2005-12-31	2006-01-01	2016-09-21	0.566373	0.74745	-0.136579	0.522336	0.607211	0.77192	15.5805	8.69818	253.445	231.469	149.543	138.292
G0244	GRDC	Near Thompson	Burntwood	Nelson	CA	Canada	North_America	18500	20803	55.7444	-97.8917	55.95	-97.35	0	0	2000-10-29	2007-12-31	2008-01-01	2016-10-25	-0.493578	-0.497619	-20.6544	-15.9756	0.0108467	0.293723	-81.7621	-80.2384	773.545	730.576	753.706	710.368
G0245	GRDC	Above Standing Stone Falls	Gras	Nelson	CA	Canada	North_America	15400	15588	55.7431	-97	55.75	-97.05	0	0	2000-10-03	2007-12-31	2008-01-01	2016-06-29	0.659473	0.792642	0.330261	0.656757	0.668828	0.822214	-5.78021	4.76017	25.9902	28.148	17.4508	21.2004
G0246	GRDC	East Pine	Pine	Mackenzie	CA	Canada	North_America	12100	12590	55.72	-121.208	55.75	-121.25	0	0	1997-04-01	2004-12-31	2005-01-01	2012-12-31	0.887436	0.856464	0.778928	0.732511	0.888507	0.86263	0.553331	1.0744	130.825	130.954	69.4572	70.0819
G0247	GRDC	Above Babine River	Skeena	Skeena	CA	Canada	North_America	12400	12431	55.7161	-127.685	55.85	-127.85	0	0	1987-05-04	1994-12-31	1995-01-01	2015-12-31	0.919558	0.8415	0.863883	0.727574	0.931307	0.859291	-3.67854	-7.11777	160.045	240.187	82.994	122.799
G0248	GRDC	Watino	Smoky	Mackenzie	CA	Canada	North_America	50300	51838	55.7156	-117.622	55.65	-117.65	0	0	1998-04-01	2005-12-31	2006-01-01	2013-12-31	0.900001	0.764655	0.809129	0.616167	0.906244	0.831318	3.08653	14.9722	199.499	213.146	104.888	120.773
G0250	GRDC	Above Otter Rapids	Churchill	Churchill	CA	Canada	North_America	119000	120999	55.6464	-104.735	55.65	-104.75	0	0	2000-04-01	2007-12-31	2008-01-01	2015-12-31	0.800592	0.6869	0.602981	0.50589	0.813994	0.840923	-1.45885	20.7555	75.071	105.918	58.4609	85.5813
G0252	GRDC	Sandy Bay	Churchill	Churchill	CA	Canada	North_America	212000	216758	55.5233	-102.318	55.55	-102.25	0	0	2001-04-01	2008-12-31	2009-01-01	2016-12-31	0.606779	0.677721	0.137854	0.503964	0.62426	0.724932	-11.593	2.47821	194.243	194.258	143.473	150.186
G0253	GRDC	Krasnoyarskaya Ges	Yenisey	Yenisei	RU	Russian Federation	Asia	289000	300317	55.46	92.3	55.95	92.35	0	654	1987-02-01	1989-12-31	1990-01-01	1993-12-31	-0.876851	-0.345674	-14.6102	-7.72939	0.194472	0.168014	36.5506	35.0668	2228.37	2518.2	1588.73	1876.39
G0254	GRDC	Near Guy	Little Smoky	Mackenzie	CA	Canada	North_America	11100	11210	55.4569	-117.161	55.45	-117.05	0	0	1998-04-01	2005-12-31	2006-01-01	2013-12-31	0.790078	0.617316	0.684577	0.33796	0.833351	0.754462	5.26298	28.6814	58.2988	48.4326	25.8518	26.7514
G0255	GRDC	Limestone Rapids	Severn	Severn	CA	Canada	North_America	94300	94953	55.375	-88.325	55.45	-88.15	0	0	1987-02-01	1989-12-31	1990-01-01	1994-12-31	0.826235	0.744898	0.663027	0.595104	0.855318	0.845698	9.59102	18.5583	231.225	247.001	143.938	168.71
G0256	GRDC	Slave Lake	Lesser Slave	Mackenzie	CA	Canada	North_America	13600	14439	55.3053	-114.752	55.25	-114.75	135	0	1998-04-01	2005-12-31	2006-01-01	2013-12-31	0.865402	0.38833	0.7418	-0.380577	0.872819	0.621009	3.27713	45.1977	11.8467	20.0225	9.60731	16.1103
G0258	GRDC	Above Shumal Creek	Nass	Nass	CA	Canada	North_America	19200	19352	55.2639	-129.086	55.25	-129.15	0	0	1997-04-01	2004-12-31	2005-01-01	2012-12-31	0.898665	0.800946	0.808765	0.646366	0.908108	0.827392	-0.773892	-6.16729	348.657	440.961	200.963	252.518
G0259	GRDC	En Amont De La Riviere Denys-1	Grande Riviere De La Baleine	Grande Riviere De La Baleine	CA	Canada	North_America	36300	35625	55.2375	-76.9839	55.25	-76.95	0	0	1993-08-14	2000-12-31	2001-01-01	2013-10-21	0.781615	0.819358	0.515737	0.61823	0.818296	0.839244	8.85796	5.49875	199.328	190.449	118.166	108.468
G0260	GRDC	Jonava	Neris	Neman	LT	Lithuania	Europe	24500	25574	55.0833	24.2833	55.05	24.25	0	0	1993-03-01	2000-12-31	2001-01-01	2009-12-31	0.820644	0.677876	0.642137	0.597477	0.831766	0.789414	5.63023	10.0192	47.117	72.1388	33.7631	44.1431
G0261	GRDC	Smalininkai	Nemunas _ Neman	Neman	LT	Lithuania	Europe	81200	84732	55.0756	22.5797	55.05	22.55	0	0	1993-03-01	2000-12-31	2001-01-01	2009-12-31	0.804014	0.632889	0.600118	0.586504	0.804763	0.785659	1.6811	11.5364	141.958	217.491	101.383	147.251
G0262	GRDC	Near Grande Prairie	Wapiti	Mackenzie	CA	Canada	North_America	11300	11259	55.0722	-118.803	55.05	-119.25	0	0	1998-04-01	2005-12-31	2006-01-01	2013-12-31	0.849273	0.718697	0.697483	0.447209	0.84939	0.74927	0.572611	12.1118	80.4989	90.3631	40.3102	46.3432
G0263	GRDC	Below Allen Rapids	Gods	Hayes (Trib. Hudson Bay)	CA	Canada	North_America	25900	28744	55.0264	-93.8361	55.05	-93.85	139	0	1987-02-01	1989-12-31	1990-01-01	1994-03-09	0.0574342		-4.3041		0.373086		36.7597		98.6806		59.4588
G0265	GRDC	Sortie Du Lac Bienville	Grande Riviere De La Baleine	Grande Riviere De La Baleine	CA	Canada	North_America	21000	20778	54.8492	-73.9836	54.95	-74.75	137	0	1987-02-01	1988-12-31	1989-01-01	1993-09-18	0.770268		0.595573		0.900642		15.6116		131.231		88.7007
G0266	GRDC	Below Waterhen River	Beaver	Churchill	CA	Canada	North_America	45000	45040	54.8192	-107.811	54.85	-107.85	0	0	2000-04-11	2007-12-31	2008-01-01	2016-10-31	0.725851	-0.417601	0.356638	-1.31257	0.784151	-0.305437	12.7057	-48.7142	35.4191	147.486	21.2202	108.095
G0268	GRDC	Athabasca	Athabasca	Mackenzie	CA	Canada	North_America	74600	74579	54.7222	-113.286	55.15	-113.85	0	0	1999-04-01	2006-12-31	2007-01-01	2014-12-31	0.879897	0.786917	0.805217	0.766135	0.898432	0.876187	0.649736	1.50808	188.812	173.734	104.478	117.153
G0269	GRDC	Usk	Skeena	Skeena	CA	Canada	North_America	42200	42027	54.6306	-128.432	54.95	-128.35	0	0	1998-04-01	2005-12-31	2006-01-01	2013-12-31	0.931305	0.860812	0.894985	0.720167	0.951813	0.861283	4.89432	1.10313	340.336	495.278	195.38	282.062
G0270	GRDC	Ufa	Belaya	Volga	RU	Russian Federation	Europe	100000	117274	54.5428	55.9922	54.85	56.05	0	0	1987-02-01	1990-12-31	1991-01-01	1995-12-31	0.852286	0.793856	0.793844	0.670569	0.901997	0.846819	9.06116	11.9587	495.693	732.908	252.46	378.124
G0271	GRDC	Below Asheweig River Tributary	Winisk	Winisk River	CA	Canada	North_America	50000	49967	54.5167	-87.2333	54.75	-87.35	0	0	1999-07-11	2006-12-31	2007-01-01	2015-12-31	0.858597	0.768067	0.724052	0.608135	0.863462	0.868248	-2.14059	5.06714	219.063	222.937	157.618	162.1
G0272	GRDC	Jarvie	Pembina	Mackenzie	CA	Canada	North_America	13100	12948	54.4514	-113.992	54.35	-114.05	0	0	1999-04-01	2006-12-31	2007-01-01	2014-12-31	0.78691	0.587516	0.642083	0.206197	0.830881	0.664034	11.2376	22.5021	29.2455	32.2424	17.1103	17.1014
G0273	GRDC	Near Fort St. James	Stuart	Fraser	CA	Canada	North_America	14600	14564	54.4164	-124.269	54.25	-123.95	171	0	1999-04-01	2006-12-31	2007-01-01	2014-12-31	0.926376	0.911763	0.852822	0.881035	0.927891	0.939809	0.365676	-2.6971	42.8849	31.4771	31.831	25.032
G0274	GRDC	Cold Lake Reserve	Beaver	Churchill	CA	Canada	North_America	14500	14766	54.3542	-110.217	54.35	-110.25	0	0	2001-04-01	2008-12-31	2009-01-01	2016-12-31	0.749132	-0.02069	0.5064	-2.64716	0.786812	0.310979	-0.844018	12.7009	12.1042	28.793	6.91033	11.4714
G0275	GRDC	Near Dorintosh	Beaver	Churchill	CA	Canada	North_America	20500	20138	54.2964	-108.604	54.35	-108.45	0	0	2000-04-11	2007-12-31	2008-01-01	2016-10-31	0.777596	-0.00109456	0.524343	-3.31481	0.788921	0.313661	4.0485	27.8726	16.4017	38.3936	9.44383	14.9307
G0276	GRDC	Near Windfall	Athabasca	Mackenzie	CA	Canada	North_America	19600	19606	54.2069	-116.062	54.25	-116.45	0	0	1997-04-11	2004-12-31	2005-01-01	2013-10-31	0.88211	0.845598	0.767854	0.717188	0.889232	0.883938	0.0131581	3.49732	112.213	114.149	66.8295	69.6997
G0277	GRDC	Near Island Lake	Island Lake	Hayes (Trib. Hudson Bay)	CA	Canada	North_America	14000	13965	54.0594	-94.6594	53.95	-94.65	0	0	1987-02-01	1989-12-31	1990-01-01	1994-04-09	0.163581	-0.401672	-2.23807	-11.8586	0.464458	0.267116	23.117	63.1929	69.191	78.6295	37.6867	49.0153
G0278	GRDC	Vanderhoof	Nechako	Fraser	CA	Canada	North_America	22500	25179	54.0261	-124.008	54.05	-124.55	0	0	1999-01-24	2006-12-31	2007-01-01	2015-01-20	-0.0447457	-0.56353	-0.242121	-2.32646	0.598182	0.313154	76.6758	115.871	164.326	134.941	145.242	124.067
G0279	GRDC	Shelley	Fraser	Fraser	CA	Canada	North_America	32400	32604	54.0111	-122.617	54.05	-122.55	0	0	1999-04-01	2006-12-31	2007-01-01	2014-12-31	0.940622	0.870139	0.884987	0.786929	0.941723	0.895935	-0.828646	-5.0537	283.76	320.47	185.636	217.834
G0280	GRDC	Isle Pierre	Nechako	Fraser	CA	Canada	North_America	42500	43637	53.9603	-123.234	53.95	-123.55	0	0	1998-04-01	2005-12-31	2006-01-01	2013-12-31	0.427395	0.262133	0.537945	0.11185	0.861233	0.808622	36.9033	45.6692	163.013	143.725	144.835	126.388
G0282	GRDC	Kamen'Na Obi	Ob	Ob	RU	Russian Federation	Asia	216000	216034	53.8	81.33	53.75	81.55	0	0	1987-02-01	1989-12-31	1990-01-01	1994-12-31	0.891171	0.842444	0.856158	0.826398	0.949327	0.957756	8.16453	11.5312	520.529	579.215	324.148	358.967
G0283	GRDC	Below Tobin Lake	Saskatchewan	Nelson	CA	Canada	North_America	289000	283509	53.7028	-103.297	53.25	-98.25	0	563	2001-04-01	2008-12-31	2009-01-01	2016-12-31	0.387714	0.17436	-0.898299	-2.69908	0.483752	0.389317	30.8265	46.4453	524.667	523.836	342.79	330.506
G0284	GRDC	Near Turnberry	Carrot	Nelson	CA	Canada	North_America	12600	12675	53.6133	-102.104	53.55	-102.45	0	0	2000-04-10	2007-12-31	2008-01-01	2016-12-31	0.848741	0.240881	0.7302	0.236101	0.863216	0.832609	3.65465	70.9241	20.5274	29.9456	13.7748	18.3918
G0285	GRDC	Edmonton	North Saskatchewan	Nelson	CA	Canada	North_America	28000	28020	53.5375	-113.484	53.35	-113.65	0	0	1999-04-01	2006-12-31	2007-01-01	2014-12-31	0.709817	0.649554	0.348115	0.12992	0.731815	0.710524	5.91845	18.2885	135.779	126.873	69.2464	73.9133
G0287	GRDC	Near Deer Creek	North Saskatchewan	Nelson	CA	Canada	North_America	57000	57160	53.5167	-109.611	53.65	-110.35	0	0	2001-04-01	2008-12-31	2009-01-01	2016-12-31	0.644619	0.564925	0.193766	-0.0322642	0.660704	0.598473	10.0462	16.7197	154.22	150.813	82.5882	84.3775
G0288	GRDC	Outlet Of Muskrat Dam Lake	Severn	Severn	CA	Canada	North_America	36500	36974	53.4908	-91.5153	53.35	-91.75	0	0	1989-04-01	2008-12-31	2009-01-01	2016-12-31	0.891966	0.852866	0.793785	0.851204	0.894537	0.927109	-0.222058	6.5121	76.5411	74.5529	56.3483	52.5645
G0289	GRDC	Chasovaya	Shilka	Amur	RU	Russian Federation	Asia	200000	201973	53.42	119.97	53.45	119.85	0	0	1987-02-01	1989-12-31	1990-01-01	1995-12-31	0.879792	0.799883	0.761591	0.749534	0.888668	0.868076	4.48422	6.1171	393.684	559.179	231.369	278.262
G0290	GRDC	Near Cinema	West Road	Fraser	CA	Canada	North_America	12400	12406	53.3111	-122.888	53.25	-123.05	0	0	1998-04-01	2005-12-31	2006-01-01	2013-12-31	0.86928	0.816556	0.795209	0.656446	0.897191	0.87918	-6.42983	11.6396	26.8445	19.6726	19.375	15.2238
G0291	GRDC	Above Upper Muskrat Falls	Churchill	Churchill (Labrador)	CA	Canada	North_America	92500	93044	53.2478	-60.7892	53.05	-61.25	0	0	1998-04-01	2005-12-31	2006-01-01	2013-12-31	0.0565863	-0.0664593	-1.4758	-1.64039	0.189434	0.148641	-24.9358	-22.5676	803.698	966.778	671.571	760.051
G0293	GRDC	Prince Albert	North Saskatchewan	Nelson	CA	Canada	North_America	131000	127325	53.2028	-105.768	53.25	-105.15	0	0	2001-04-01	2008-12-31	2009-01-01	2016-12-31	0.4863	0.438245	-0.289776	-0.500983	0.593777	0.612892	31.3892	40.5981	227.25	199.211	137.673	128.177
G0294	GRDC	En Amont De La Riviere Sakami	De Pontois	Grande	CA	Canada	North_America	13200	13237	53.1675	-74.4731	53.15	-74.25	0	0	1987-02-01	1988-12-31	1989-01-01	1993-09-15	0.932679		0.869818		0.933973		-0.394037		68.4426		47.8577
G0296	GRDC	Below Muketei River	Attawapiskat	Attawapiskat	CA	Canada	North_America	36000	36751	53.0917	-85.0083	53.15	-85.35	0	0	2001-04-01	2008-12-31	2009-01-01	2016-12-31	0.898353	0.837269	0.797764	0.68947	0.90211	0.873098	0.135919	4.26937	158.135	220.082	115.809	135.614
G0297	GRDC	Wittenberge	Elbe	Elbe	DE	Germany	Europe	123532	124112	52.99	11.752	52.95	11.85	0	0	1998-04-01	2005-12-31	2006-01-01	2013-12-31	0.375733	0.357323	-0.34656	-0.150003	0.831243	0.877148	-59.3413	-56.771	565.585	523.984	442.103	380.331
G0298	GRDC	Intschede	Weser	Weser	DE	Germany	Europe	37720	39295	52.964	9.125	52.95	9.15	0	0	1996-04-01	2003-12-31	2004-01-01	2011-12-31	0.899804	0.844719	0.799031	0.863612	0.904596	0.932107	3.0027	5.77509	92.7246	99.0121	63.3186	71.3016
G0300	GRDC	Near The Mouth	Red Deer River (Trib. Red Deer Lake)	Nelson	CA	Canada	North_America	14300	14956	52.8792	-101.043	52.85	-101.05	197	0	1987-02-01	1992-12-31	1993-01-01	2016-10-31	0.529335	-0.498073	-0.369668	-1.85545	0.656233	0.759623	28.1776	145.722	37.3744	26.5169	22.4609	18.4397
G0301	GRDC	Hohensaaten-Finow Ap	Oder	Oder	DE	Germany	Europe	109564	112648	52.864	14.142	52.75	14.25	0	0	1997-04-11	2004-12-31	2005-01-01	2013-10-31	0.84518	0.75035	0.691744	0.524648	0.867091	0.875349	3.01918	21.3087	162.784	196.974	124.889	153.22
G0302	GRDC	Near Erwood	Red Deer River (Trib. Red Deer Lake)	Nelson	CA	Canada	North_America	11000	11500	52.86	-102.194	52.85	-102.35	0	0	2001-04-01	2008-12-31	2009-01-01	2016-12-31	0.792373	0.342152	0.571009	0.625988	0.802953	0.817242	6.51732	50.2794	33.4112	40.3646	15.8179	19.3385
G0304	GRDC	Doerverden	Weser	Weser	DE	Germany	Europe	22110	22064	52.852	9.211	52.55	9.15	0	0	1998-04-01	2005-12-31	2006-01-01	2013-12-31	0.913182	0.872125	0.833114	0.849783	0.920866	0.931518	0.721074	8.32487	56.1249	61.9452	37.3638	43.5136
G0305	GRDC	Near Quesnel	Quesnel	Fraser	CA	Canada	North_America	11500	11564	52.8436	-122.224	52.75	-122.15	0	0	1998-04-01	2005-12-31	2006-01-01	2013-12-31	0.966208	0.93059	0.947062	0.919324	0.973244	0.961551	-1.08689	-5.76541	49.7405	60.0407	33.4905	39.6162
G0306	GRDC	Rethem	Aller	Weser	DE	Germany	Europe	14730	16002	52.789	9.383	52.75	9.35	0	0	1997-04-01	2004-12-31	2005-01-01	2012-12-31	0.860319	0.759506	0.769703	0.788836	0.893576	0.893205	7.6516	6.65687	35.4748	42.4132	25.4112	27.9451
G0309	GRDC	Rathenow Hauptschleuse Up	Havel	Elbe	DE	Germany	Europe	19288	18960	52.605	12.317	52.55	12.35	0	0	1998-04-01	2005-12-31	2006-01-01	2013-12-31	0.751622	0.649656	0.532678	0.424567	0.756399	0.707136	-4.46674	10.2103	34.3109	30.7635	26.838	24.0273
G0315	GRDC	Near Marguerite	Fraser	Fraser	CA	Canada	North_America	114000	113648	52.53	-122.442	52.95	-122.55	0	0	2000-04-01	2007-12-31	2008-01-01	2015-12-31	0.904847	0.888441	0.91471	0.864846	0.958922	0.932324	5.53119	4.31017	370.58	383.626	265.304	276.737
G0316	GRDC	Ketzin	Havel	Elbe	DE	Germany	Europe	16173	16012	52.4833	12.85	52.45	12.85	0	0	1998-03-01	2005-12-31	2006-01-01	2013-12-31	0.767261	0.645894	0.519069	0.268637	0.777538	0.661933	0.144582	9.52332	27.4616	27.5908	20.8861	20.9084
G0317	GRDC	Poznan	Warta	Oder	PL	Poland	Europe	25963	25328	52.4167	16.9667	52.45	16.95	0	0	1987-02-01	1992-12-31	1993-01-01	1997-10-31	0.760933	-0.408481	0.556795	-4.94808	0.802686	0.352475	-10.8289	118.724	62.3435	141.565	44.556	121.723
G0318	GRDC	Near Rocky Mountain House	North Saskatchewan	Nelson	CA	Canada	North_America	11000	11690	52.3808	-114.939	52.35	-114.95	0	0	1992-05-03	2003-12-31	2004-01-01	2015-12-26	0.487518	0.427953	-0.2944	-1.28542	0.51935	0.619808	17.4011	32.4807	105.153	97.8327	59.5748	66.6616
G0319	GRDC	Red Deer	Red Deer River (Trib. S. Saskatchewan)	Nelson	CA	Canada	North_America	11600	11507	52.2767	-113.816	52.15	-113.95	0	0	2001-04-01	2008-12-31	2009-01-01	2016-12-31	0.850314	0.794785	0.718771	0.631611	0.861035	0.811853	-3.36123	4.55521	33.3676	41.0462	18.4704	21.2877
G0320	GRDC	Porta	Weser	Weser	DE	Germany	Europe	19162	19590	52.249	8.922	52.25	8.95	0	0	1998-04-01	2005-12-31	2006-01-01	2013-12-31	0.888798	0.834824	0.778638	0.799382	0.894844	0.899578	0.75342	6.92395	59.6102	69.4194	36.7393	43.6327
G0321	GRDC	Vlotho	Weser	Weser	DE	Germany	Europe	17618	17643	52.176	8.862	52.15	8.95	0	0	1998-04-01	2005-12-31	2006-01-01	2013-12-31	0.885974	0.859057	0.78324	0.816182	0.894233	0.903685	-1.78845	1.58848	54.3609	61.8602	33.9534	38.9923
G0322	GRDC	A La Tete De La Gorge Prosper	Eastmain	Eastmain	CA	Canada	North_America	21400	21281	52.1711	-74.5922	52.05	-74.45	0	0	1987-02-01	1993-12-31	1994-01-01	2001-09-30	0.86147	0.834728	0.803569	0.834718	0.902447	0.935766	-7.68903	-11.7999	163.517	157.177	110.986	117.863
G0323	GRDC	Eisenhuettenstadt	Oder	Oder	DE	Germany	Europe	52033	52007	52.153	14.688	52.15	14.65	0	0	1996-04-01	2003-12-31	2004-01-01	2011-12-31	0.849579	0.674875	0.701591	0.652378	0.855558	0.841599	-1.10052	16.0204	103.599	132.436	74.2698	91.7583
G0326	GRDC	Below Attawapiskat Lake	Attawapiskat	Attawapiskat	CA	Canada	North_America	24200	24166	52.0875	-87.0783	52.05	-87.15	0	0	1987-02-01	1992-12-31	1993-01-01	2016-12-31	0.846108	0.798173	0.69415	0.662606	0.856028	0.893553	5.35566	16.3893	123.467	108.773	89.7894	72.1787
G0327	GRDC	Mostovoy	Selenga	Yenisei	RU	Russian Federation	Asia	440200	447050	52.03	107.48	52.05	107.45	0	0	1987-02-01	1992-12-31	1993-01-01	1999-12-31	0.89319	0.776579	0.800785	0.79185	0.911416	0.921832	5.74725	18.3253	443.252	458.678	283.531	316.823
G0329	GRDC	Barby	Elbe	Elbe	DE	Germany	Europe	94060	96838	51.991	11.883	52.05	11.75	0	0	1998-04-01	2005-12-31	2006-01-01	2013-12-31	0.226167	0.214578	-0.61856	-0.456314	0.821277	0.829444	-75.064	-72.0674	570.716	540.241	437.027	389.999
G0331	GRDC	Calbe-Grizehne	Saale	Elbe	DE	Germany	Europe	23719	23992	51.9	11.75	51.95	11.85	0	0	1998-04-01	2005-12-31	2006-01-01	2013-12-31	0.84925	0.706019	0.691607	0.645696	0.86224	0.875616	3.23316	22.8668	52.4378	50.6714	34.7129	36.8732
G0332	GRDC	Aken	Elbe	Elbe	DE	Germany	Europe	70093	71597	51.863	12.059	51.85	12.05	0	0	1998-04-01	2005-12-31	2006-01-01	2013-12-31	0.894322	0.877401	0.799671	0.804077	0.906489	0.919574	0.563876	9.25301	167.306	162.129	114.431	108.596
G0333	GRDC	Wittenberg	Elbe	Elbe	DE	Germany	Europe	61879	62609	51.862	12.647	51.85	12.65	0	0	1998-04-01	2005-12-31	2006-01-01	2013-12-31	0.872607	0.879552	0.762929	0.803802	0.893908	0.914295	1.31353	8.32898	156.18	147.142	104.716	95.4656
G0335	GRDC	Below Big Creek	Chilcotin	Fraser	CA	Canada	North_America	19300	19508	51.8486	-122.653	51.85	-122.75	0	0	1998-04-01	2005-12-31	2006-01-01	2013-12-31	0.845343	0.865659	0.727462	0.790531	0.891665	0.90425	10.9583	8.45579	50.9452	43.7398	34.0979	30.6344
G0336	GRDC	En Aval Du Lac Breton	Little Mecatina	Little Mecatina	CA	Canada	North_America	12100	12713	51.8436	-60.1247	51.95	-60.25	0	0	1987-02-01	1988-12-31	1989-01-01	1993-05-08	0.737211		0.507756		0.746024		-6.25289		216.669		103.558
G0338	GRDC	Megen Dorp	Meuse _ Mosa	Rhine	NL	Netherlands	Europe	28980	30034	51.82	5.54	51.85	5.55	0	0	1996-10-15	2003-12-31	2004-01-01	2012-12-31	0.852875	0.88205	0.697494	0.779077	0.862154	0.893223	3.16313	4.44858	140.952	136.023	93.4152	94.0514
G0340	GRDC	Rees	Rhine	Rhine	DE	Germany	Europe	159300	162845	51.75	6.4	51.75	6.45	0	0	1997-04-01	2004-12-31	2005-01-01	2012-12-31	0.870943	0.844638	0.733912	0.757118	0.893498	0.903811	6.36183	10.4625	499.859	602.123	362.34	455.183
G0341	GRDC	Kyzyl	Yenisey	Yenisei	RU	Russian Federation	Asia	115000	119865	51.72	94.4	51.75	94.45	0	0	1987-02-01	1989-12-31	1990-01-01	1993-12-31	0.854769	0.905715	0.738625	0.81984	0.872418	0.909195	-3.90308	1.27719	485.157	410.861	279.964	231.81
G0342	GRDC	Orenburg	Ural	Ural	RU	Russian Federation	Europe	82300	83988	51.68	55.1	51.75	55.05	0	0	1987-02-01	1993-12-31	1994-01-01	1999-12-31	0.493827	0.427443	0.398084	0.27924	0.735791	0.681066	37.3329	41.0936	171.798	230.543	71.8779	101.103
G0343	GRDC	Venlo	Meuse _ Mosa	Rhine	NL	Netherlands	Europe	26040	27194	51.68	6.17	51.55	6.05	0	0	1997-08-12	2005-12-31	2006-01-01	2013-12-31	0.856344	0.886916	0.709292	0.805983	0.863016	0.898847	4.32062	-0.848186	140.541	134.504	89.2844	87.048
G0345	GRDC	Karlshafen	Weser	Weser	DE	Germany	Europe	14794	15061	51.648	9.438	51.65	9.45	0	0	1998-04-01	2005-12-31	2006-01-01	2013-12-31	0.887559	0.828254	0.772384	0.796765	0.888996	0.902898	0.56018	9.49286	49.3999	53.6777	30.1183	34.8175
G0347	GRDC	Kamsack	Assiniboine	Nelson	CA	Canada	North_America	13000	13474	51.5647	-101.916	51.55	-101.95	0	0	2001-04-01	2008-12-31	2009-01-01	2016-12-31	0.284646	-2.12506	-0.0525041	-3.37979	0.665459	0.687898	60.1645	308.066	50.782	51.9658	25.633	28.1032
G0348	GRDC	Torgau 1	Elbe	Elbe	DE	Germany	Europe	55211	56062	51.559	13.011	51.55	13.05	0	0	1998-04-01	2005-12-31	2006-01-01	2013-12-31	0.857396	0.887047	0.720951	0.813674	0.870205	0.906221	0.1594	3.65124	159.62	140.333	105.192	96.447
G0349	GRDC	Halle Trotha	Saale	Elbe	DE	Germany	Europe	17979	18027	51.5218	11.9535	51.45	11.95	0	0	1998-04-01	2005-12-31	2006-01-01	2013-12-31	0.87113	0.620902	0.740221	0.59627	0.880238	0.875906	4.62676	31.1134	42.9852	47.4837	28.0139	34.1851
G0351	GRDC	Drumheller	Red Deer River (Trib. S. Saskatchewan)	Nelson	CA	Canada	North_America	24800	25080	51.4672	-112.711	51.45	-112.75	0	0	2001-04-01	2008-12-31	2009-01-01	2016-12-31	0.651164	0.557002	0.273377	0.244201	0.691889	0.700606	16.0945	30.3234	60.1796	62.6293	31.9167	33.7328
G0352	GRDC	En Aval Du Lac Nemiscau	Rupert	Rupert	CA	Canada	North_America	40900	40968	51.4486	-76.8664	51.35	-77.25	0	0	1987-02-01	1993-12-31	1994-01-01	2001-09-30	0.564395	0.665153	0.449951	0.578944	0.851007	0.862564	-2.80916	-3.64996	213.596	183.277	141.656	135.55
G0353	GRDC	Hann.-Muenden	Weser	Weser	DE	Germany	Europe	12442	12694	51.426	9.641	51.45	9.65	0	0	1997-04-01	2004-12-31	2005-01-01	2012-12-31	0.875022	0.781599	0.758103	0.799595	0.884907	0.910368	4.67225	13.9302	43.1969	45.7942	26.3141	31.0486
G0354	GRDC	Near Hat Island	Albany	Albany	CA	Canada	North_America	118000	118451	51.3306	-83.8389	51.15	-84.45	0	0	1999-08-22	2008-12-31	2009-01-01	2016-12-31	0.930934	0.902022	0.862372	0.8195	0.931028	0.910468	-0.345545	-2.59011	381.593	470.018	232.444	274.12
G0357	GRDC	Mclure	North Thompson	Fraser	CA	Canada	North_America	19600	20093	51.0414	-120.241	51.15	-120.15	0	0	1999-04-01	2006-12-31	2007-01-01	2014-12-31	0.949885	0.905529	0.90868	0.833246	0.955331	0.923928	-0.399193	1.07916	142.278	183.126	98.1284	119.781
G0363	GRDC	Above Whiteclay Lake	Ogoki	Albany	CA	Canada	North_America	11200	11229	50.8667	-88.9306	50.85	-88.95	265	0	2000-03-11	2008-12-31	2009-01-01	2016-12-31	0.822221	0.806209	0.69325	0.66988	0.84661	0.838138	-8.12295	-9.49767	54.9399	51.0314	39.602	40.5029
G0365	GRDC	Sint Pieter Noord	Meuse _ Mosa	Rhine	NL	Netherlands	Europe	21300	21211	50.83	5.71	50.65	5.65	0	0	1997-01-01	2005-12-31	2006-01-01	2013-12-31	0.8679	0.878603	0.731575	0.80531	0.868641	0.898341	1.04116	-4.4545	129.206	129.838	75.2763	75.6607
G0366	GRDC	Below Carseland Dam	Bow	Nelson	CA	Canada	North_America	15700	15790	50.8239	-113.442	50.75	-113.55	0	0	1988-12-05	2000-12-31	2001-01-01	2013-10-31	0.757438	0.614805	0.498776	0.0756386	0.7792	0.815475	0.745414	22.2876	110.467	104.233	63.4855	67.8113
G0367	GRDC	Near Russell	Assiniboine	Nelson	CA	Canada	North_America	19300	19097	50.8097	-101.436	50.85	-101.45	0	0	1998-12-19	2005-12-31	2006-01-01	2014-12-31	0.423203	-1.87965	-0.563105	-29.6694	0.657383	0.472495	45.3364	280.702	62.805	58.4107	31.8054	32.6001
G0370	GRDC	Chase	South Thompson	Fraser	CA	Canada	North_America	16200	16458	50.765	-119.74	50.75	-119.75	182	0	1999-04-01	2006-12-31	2007-01-01	2014-12-31	0.970543	0.909702	0.949736	0.900672	0.974614	0.952064	-1.0318	-6.07317	64.1586	88.0937	50.9075	66.9259
G0371	GRDC	Below Bassano Dam	Bow	Nelson	CA	Canada	North_America	20300	20354	50.75	-112.539	50.45	-112.25	0	0	1990-09-19	2003-12-31	2004-01-01	2016-10-31	0.626856	0.197573	0.211853	-0.904158	0.692024	0.690257	20.9363	73.8607	138.668	134.568	82.248	88.9532
G0372	GRDC	Above Moose River	Moose	Moose	CA	Canada	North_America	60100	62779	50.7433	-81.4583	50.75	-81.45	0	0	1995-06-10	2007-12-31	2008-01-01	2015-12-31	0.918952	0.796877	0.863369	0.800754	0.930071	0.896369	-4.07988	2.42271	358.616	443.791	239.109	239.758
G0373	GRDC	Below Craven Dam	Qu'appelle	Nelson	CA	Canada	North_America	10400	10433	50.7056	-104.797	50.75	-105.05	224	0	2001-04-01	2008-12-31	2009-01-01	2016-12-31	0.161596	-1.7972	-1.57854	-14.0919	0.458812	0.557601	63.9915	276.105	28.3041	23.9962	17.0571	15.6455
G0374	GRDC	Usti Nad Labem	Elbe	Elbe	CZ	Czech Republic	Europe	48541	49276	50.6567	14.0436	50.55	14.15	0	0	1993-04-01	2000-12-31	2001-01-01	2008-12-31	0.890618	0.818076	0.790302	0.699576	0.900148	0.842624	-0.301243	2.76104	133.147	121.416	93.4656	85.9842
G0375	GRDC	Ear Falls	English	Nelson	CA	Canada	North_America	26400	27144	50.6333	-93.2083	50.65	-93.25	0	637	1987-02-01	1989-12-31	1990-01-01	1994-12-31	0.143159	0.117279	-1.65015	-1.00008	0.277079	0.29061	44.8287	43.6362	249.878	163.689	210.579	136.643
G0376	GRDC	Komsomolsk	Amur	Amur	RU	Russian Federation	Asia	1730000	1846250	50.63	137.12	50.55	137.15	0	0	1987-02-01	2000-12-31	2001-01-01	2006-12-31	0.92404	0.859813	0.852417	0.764464	0.9251	0.897013	-0.922171	0.212515	2443.29	4079.64	1682.16	2749.89
G0377	GRDC	Below Waboose River	Missinaibi	Moose	CA	Canada	North_America	22900	24299	50.5833	-82.1167	50.45	-82.35	0	0	2000-04-01	2007-12-31	2008-01-01	2015-12-31	0.935923	0.789509	0.902545	0.713796	0.950054	0.853716	-0.269155	9.07807	119.279	174.61	74.8526	95.962
G0380	GRDC	Andernach	Rhine	Rhine	DE	Germany	Europe	139549	141636	50.443	7.392	50.45	7.55	0	0	1997-04-01	2004-12-31	2005-01-01	2012-12-31	0.861498	0.856095	0.711085	0.763334	0.885475	0.898918	7.26619	8.63808	480.466	548.272	348.495	413.186
G0381	GRDC	En Aval De La Decharge Du Lac Alieste	Natashquan	Natashquan	CA	Canada	North_America	15600	15520	50.4272	-61.7136	50.85	-61.75	0	0	1997-10-25	2004-12-31	2005-01-01	2013-10-21	0.818333	0.768256	0.641256	0.532092	0.819997	0.811791	-1.93991	3.10993	206	246.686	109.331	127.407
G0383	GRDC	Near Spences Bridge	Thompson	Fraser	CA	Canada	North_America	54900	56773	50.3569	-121.394	50.45	-121.35	0	0	1998-04-01	2005-12-31	2006-01-01	2013-12-31	0.971153	0.907125	0.952736	0.888666	0.977316	0.9515	1.62609	0.136521	160.915	239.213	122.526	169.645
G0384	GRDC	Above Qnslr Bridge	Moisie	Na	CA	Canada	North_America	19000	19407	50.3503	-66.1903	50.45	-66.15	0	0	1996-03-12	2004-12-31	2005-01-01	2013-10-21	0.863354	0.830434	0.728519	0.651059	0.865609	0.840541	-1.21353	2.00989	193.641	241.206	108.157	127.815
G0385	GRDC	Slave Falls	Winnipeg	Nelson	CA	Canada	North_America	126000	128400	50.225	-95.5708	50.35	-95.55	0	0	1998-12-23	2008-12-31	2009-01-01	2016-12-31	0.693439	0.711538	0.256992	0.502458	0.714988	0.763447	9.23232	10.0423	362.797	353.603	283.001	289.447
G0386	GRDC	Cochem	Moselle	Rhine	DE	Germany	Europe	27088	27566	50.143	7.168	50.15	7.15	0	0	1997-04-01	2004-12-31	2005-01-01	2012-12-31	0.769515	0.816851	0.54981	0.681616	0.775317	0.830951	3.65946	-6.15612	197.631	213.182	106.569	111.963
G0389	GRDC	Near Lockport	Red River(Of The North)	Nelson	CA	Canada	North_America	278000	267114	50.1078	-96.9317	50.15	-96.85	0	0	1991-12-06	1998-12-31	1999-01-01	2008-04-30	-0.511468	-0.471181	-1.85666	-0.730051	0.773079	0.863549	146.747	142.763	719.9	671.804	542.938	508.858
G0390	GRDC	Frankfurt A. M.(Osthafen)	Main	Rhine	DE	Germany	Europe	24764	25423	50.106	8.667	50.15	8.85	0	0	1996-04-10	2003-12-31	2004-01-01	2012-09-30	0.833412	0.814488	0.762595	0.809796	0.921847	0.930991	14.6239	15.8148	76.6976	77.8703	47.6678	52.8849
G0392	GRDC	Near The Mouth	Bow	Nelson	CA	Canada	North_America	25300	23504	50.0464	-111.591	50.05	-111.55	0	0	2001-04-01	2008-12-31	2009-01-01	2016-12-31	0.640106	0.616234	0.180735	0.0528762	0.656748	0.767525	9.4499	25.1187	119.275	107.259	64.6154	64.4263
G0393	GRDC	Medicine Hat	South Saskatchewan	Nelson	CA	Canada	North_America	56500	55497	50.0431	-110.678	50.05	-110.75	0	0	2001-04-01	2008-12-31	2009-01-01	2016-12-31	0.797603	0.655615	0.594944	0.452315	0.836039	0.881549	11.5247	31.664	160.312	164.728	91.0714	97.9021
G0395	GRDC	Steinbach	Main	Rhine	DE	Germany	Europe	17914	18489	50.01	9.604	50.05	9.65	0	0	1997-04-07	2004-12-31	2005-01-01	2013-06-30	0.82209	0.61393	0.699697	0.663952	0.902639	0.906724	14.5137	32.1389	63.0999	72.4508	38.5336	53.2723
G0396	GRDC	Mainz	Rhine	Rhine	DE	Germany	Europe	98206	100957	50.005	8.275	50.05	8.25	0	0	1997-04-01	2004-12-31	2005-01-01	2012-12-31	0.865448	0.837913	0.72375	0.691296	0.912577	0.913401	9.13517	13.6532	325.394	418.958	251.691	318.908
G0397	GRDC	En Amont De La Riviere Harricana	Turgeon	Na	CA	Canada	North_America	11200	11166	49.9853	-79.0953	49.95	-79.05	0	0	1987-02-01	1992-12-31	1993-01-01	2001-09-30	0.814589	0.74045	0.635959	0.721942	0.815214	0.866718	-1.5193	-15.7336	133.672	114.797	64.3086	65.8167
G0399	GRDC	Trunstadt	Main	Rhine	DE	Germany	Europe	12010	12161	49.93	10.755	49.95	10.75	0	0	1997-04-07	2004-12-31	2005-01-01	2013-06-30	0.897248	0.690761	0.802041	0.794495	0.912223	0.917674	4.74333	18.5252	39.3512	44.7336	23.5923	31.1973
G0400	GRDC	Near The Mouth	Oldman	Nelson	CA	Canada	North_America	27500	28163	49.9189	-111.8	49.95	-112.05	0	0	2001-04-01	2008-12-31	2009-01-01	2016-12-31	0.838734	0.566843	0.698456	0.375284	0.870195	0.857769	9.52173	40.9111	79.3114	95.8311	42.7279	48.3656
G0401	GRDC	Abitibi Canyon	Abitibi	Moose	CA	Canada	North_America	22900	22942	49.8819	-81.5667	50.05	-81.55	0	0	1987-02-01	1989-12-31	1990-01-01	1994-12-31	0.799422	0.739571	0.617301	0.590623	0.802119	0.785716	-2.92965	-11.9865	112.793	144.286	73.9771	83.167
G0404	GRDC	A La Chute Rouge	Waswanipi	Nottaway	CA	Canada	North_America	31900	32624	49.8575	-77.1872	49.85	-77.25	258	0	1994-02-26	2001-12-31	2002-01-01	2013-10-21	0.902266	0.818638	0.801823	0.729638	0.904095	0.883674	1.3463	-2.77768	160.712	179.23	119.688	127.662
G0405	GRDC	Wuerzburg	Main	Rhine	DE	Germany	Europe	14031	14279	49.796	9.926	49.75	9.95	0	0	1998-04-01	2005-12-31	2006-01-01	2013-12-31	0.91109	0.7115	0.823681	0.778197	0.91147	0.911868	-0.772427	18.9237	44.432	53.1721	27.2882	38.1361
G0408	GRDC	Below Lake Of The Woods Outlets	Winnipeg	Nelson	CA	Canada	North_America	70400	72295	49.7833	-94.5139	49.95	-94.55	128	0	1995-04-01	2002-12-31	2003-01-01	2010-12-31	0.750479	0.636798	0.52563	0.299104	0.754614	0.6465	0.831315	5.07329	191.865	261.738	154.713	205.835
G0410	GRDC	En Amont Du Lac Matagami	Bell	Nottaway	CA	Canada	North_America	22200	22495	49.7531	-77.6144	49.45	-77.55	0	0	1996-04-26	2004-12-31	2005-01-01	2013-10-21	0.899712	0.831301	0.852769	0.734833	0.926531	0.871445	-6.31058	-8.68449	124.495	156.74	80.1223	100.33
G0411	GRDC	Trier Up	Moselle	Rhine	DE	Germany	Europe	23857	23988	49.733	6.624	49.65	6.55	0	0	1996-04-01	2003-12-31	2004-01-01	2011-12-31	0.829292	0.836563	0.652812	0.747429	0.831152	0.868096	0.0953034	3.40545	150.505	167.594	80.1935	88.8716
G0412	GRDC	Kleinheubach	Main	Rhine	DE	Germany	Europe	21505	21680	49.716	9.225	49.75	9.35	0	0	1997-04-01	2004-12-31	2005-01-01	2012-12-31	0.88824	0.715608	0.779367	0.788546	0.89688	0.907812	4.29964	17.2773	68.8249	76.1423	42.3503	52.1615
G0413	GRDC	Near Lethbridge	Oldman	Nelson	CA	Canada	North_America	17000	17552	49.7083	-112.875	49.65	-112.85	0	0	2001-04-01	2008-12-31	2009-01-01	2016-12-31	0.914316	0.712302	0.831772	0.633689	0.919254	0.889274	2.82468	26.5526	59.7419	73.676	33.2446	37.705
G0416	GRDC	Worms	Rhine	Rhine	DE	Germany	Europe	68827	70010	49.632	8.377	49.55	8.45	0	0	1997-04-01	2004-12-31	2005-01-01	2012-12-31	0.814191	0.820841	0.565389	0.611948	0.905591	0.906241	14.5314	14.8664	324.395	381.346	249.209	279.764
G0418	GRDC	Fort Steele	Kootenay	Columbia	CA	Canada	North_America	11400	12227	49.6119	-115.634	49.65	-115.65	0	0	2001-04-01	2008-12-31	2009-01-01	2016-12-31	0.910229	0.892957	0.822435	0.796015	0.910509	0.908926	-0.135457	4.91522	91.9411	88.6756	55.4245	53.3439
G0422	GRDC	Perl	Moselle	Rhine	DE	Germany	Europe	11522	11670	49.473	6.369	49.45	6.35	0	0	1998-04-01	2005-12-31	2006-01-01	2013-12-31	0.836115	0.860931	0.715512	0.77982	0.848998	0.885434	-3.53664	-7.31385	80.0397	81.403	48.9629	48.4098
G0423	GRDC	Rockenau-Ska	Neckar	Rhine	DE	Germany	Europe	12710	13049	49.432	9.004	49.35	9.05	0	0	1998-04-01	2005-12-31	2006-01-01	2013-12-31	0.822152	0.819721	0.636024	0.651448	0.823185	0.834217	1.08195	6.45245	72.2815	82.7148	43.6095	50.9336
G0424	GRDC	Hope	Fraser	Fraser	CA	Canada	North_America	217000	217138	49.3806	-121.451	50.05	-121.55	0	0	1999-04-01	2006-12-31	2007-01-01	2014-12-31	0.969707	0.938629	0.93957	0.883628	0.969766	0.942631	0.0970872	1.91331	587.265	732.748	397.738	488.926
G0425	GRDC	Centrale No.2	Manicouagan	Manicouagan	CA	Canada	North_America	45600	46886	49.335	-68.3475	49.25	-68.45	0	0	1987-02-01	1989-12-31	1990-01-01	1994-12-31	0.032169	-0.770769	-0.87985	-1.58788	0.180607	-0.534988	-27.9053	-33.8708	378.775	431.936	307.58	365.665
G0427	GRDC	Birchbank	Columbia	Columbia	CA	Canada	North_America	88100	88809	49.1778	-117.716	49.25	-117.65	0	0	2001-04-01	2008-12-31	2009-01-01	2016-12-31	0.360902	0.211124	0.0695365	-0.290795	0.754312	0.715834	-11.6776	-9.28361	778.944	736.661	630.501	592.37
G0428	GRDC	Maxau	Rhine	Rhine	DE	Germany	Europe	50196	51936	49.039	8.306	49.05	8.35	0	0	1997-04-10	2004-12-31	2005-01-01	2013-09-30	0.808881	0.792051	0.541581	0.499047	0.872447	0.861432	13.9739	15.2145	318.671	380.992	244.686	277.253
G0429	GRDC	Regensburg/Schwabelweis	Danube	Danube	DE	Germany	Europe	35399	35787	49.018	12.144	49.05	12.15	0	0	1998-04-01	2005-12-31	2006-01-01	2013-12-31	0.839954	0.863137	0.6856	0.746336	0.875988	0.905105	5.41576	7.04846	131.925	137.716	97.5232	101.819
G0430	GRDC	Emerson	Red River(Of The North)	Nelson	CA	Canada	North_America	104000	105431	49.0083	-97.2111	49.35	-97.35	0	0	2001-04-01	2008-12-31	2009-01-01	2016-12-31	0.0244928	-0.358414	-0.118643	-0.788819	0.81098	0.862654	92.1754	132.306	391.056	394.501	254.602	283.271
G0431	GRDC	International Boundary (Canada)	Columbia	Columbia	US	United States	North_America	155000	157874	49.0008	-117.628	48.95	-117.65	0	0	1998-04-01	2005-12-31	2006-01-01	2013-12-31	0.634739	0.156361	0.55168	-0.366115	0.855788	0.762753	-4.93926	-4.59159	845.643	976.468	680.849	764.41
G0434	GRDC	Porthill-Id	Kootenay	Columbia	US	United States	North_America	35483	34746	48.9963	-116.508	48.95	-116.45	0	0	2001-02-02	2008-12-31	2009-01-01	2017-01-29	0.676813	0.620897	0.22721	0.0507986	0.710904	0.736475	11.5167	13.7167	282.976	258.805	203.655	177.932
G0436	GRDC	Oberndorf	Danube	Danube	DE	Germany	Europe	26448	26577	48.947	12.015	48.95	12.05	0	0	1994-03-01	2001-12-31	2002-01-01	2009-12-30	0.841846	0.791889	0.668401	0.586448	0.866628	0.892546	7.53151	17.7007	105.778	125.322	73.7482	90.8681
G0441	GRDC	Volgograd Power Plant	Volga	Volga	RU	Russian Federation	Europe	1360000	1445620	48.8047	44.5858	48.85	44.65	0	633	1995-04-01	2002-12-31	2003-01-01	2010-12-31	0.65899	0.546954	0.212269	-0.199596	0.678191	0.782869	10.8776	22.009	4163.4	6106.41	2803.85	3216.72
G0442	GRDC	Breclav-Ladna	Thaya	Danube	CZ	Czech Republic	Europe	12283	12645	48.8	16.86	48.75	16.85	0	0	1994-04-01	2001-12-31	2002-01-01	2009-12-31	0.835793	0.548838	0.684669	0.345877	0.843833	0.749005	3.88668	32.3573	22.9871	29.0102	14.5968	19.6231
G0443	GRDC	Centrale De Chute-A-La-Savane	Peribonca	Saguenay	CA	Canada	North_America	26900	27018	48.7542	-71.84	48.85	-71.45	0	0	1987-02-01	1989-12-31	1990-01-01	1993-12-31	-0.043285	0.0808485	-1.72185	-1.48573	0.327524	0.381079	-19.3507	-18.437	248.483	187.724	214.544	159.331
G0444	GRDC	Ingolstadt	Danube	Danube	DE	Germany	Europe	20001	20848	48.754	11.422	48.75	11.45	0	0	1992-04-01	1999-12-31	2000-01-01	2007-12-31	0.826336	0.830458	0.646634	0.678938	0.843364	0.860154	7.30354	8.77707	100.59	98.7218	68.5704	69.6291
G0445	GRDC	Hofkirchen	Danube	Danube	DE	Germany	Europe	47496	49065	48.676	13.116	48.75	13.05	0	0	1998-04-01	2005-12-31	2006-01-01	2013-12-31	0.823397	0.833847	0.621478	0.653349	0.836002	0.862135	4.98908	9.20276	189.18	213.904	143.808	164.394
G0446	GRDC	Manitou Rapids	Rainy	Nelson	US	United States	North_America	50200	50065	48.6344	-93.9131	48.55	-93.75	0	0	1999-04-01	2006-12-31	2007-01-01	2015-12-31	0.882272	0.797308	0.769841	0.626726	0.885534	0.803924	2.07053	-0.563028	142.839	177.568	117.616	128.065
G0447	GRDC	Near Tonasket-Wa	Okanogan	Columbia	US	United States	North_America	18803	18889	48.6324	-119.462	48.65	-119.45	0	0	2001-04-06	2008-12-31	2009-01-01	2017-05-31	0.748397	0.565456	0.61597	-0.0999467	0.904506	0.789605	21.777	27.5328	69.8626	89.1163	37.4862	40.4241
G0448	GRDC	Fort Frances	Rainy	Nelson	CA	Canada	North_America	38600	38837	48.6083	-93.4	48.65	-93.35	133	0	2000-02-01	2006-12-31	2007-01-01	2015-12-31	0.837134	0.714738	0.716764	0.512805	0.850588	0.731921	-4.6525	-5.06763	128.999	161.385	98.6841	108.782
G0449	GRDC	Moravsky Jan	Morava	Danube	SK	Slovakia	Europe	24129	24571	48.6027	16.9386	48.65	16.95	0	0	1992-04-11	1999-12-31	2000-01-01	2008-10-31	0.863171	0.746314	0.768395	0.522979	0.879596	0.806322	1.50941	16.0752	50.6756	67.7132	34.1252	42.0903
G0450	GRDC	Achleiten	Danube	Danube	DE	Germany	Europe	76653	77930	48.582	13.504	48.55	13.55	0	0	1998-04-01	2005-12-31	2006-01-01	2013-12-31	0.780765	0.773803	0.511295	0.473279	0.799301	0.797533	6.04248	9.44923	432.722	468.15	308.695	344.848
G0451	GRDC	Centrale D'Isle Maligne	Saguenay	Saguenay	CA	Canada	North_America	73000	74207	48.5772	-71.6353	48.65	-71.75	0	502	1987-02-01	1989-12-31	1990-01-01	1993-12-31	0.613874	0.43234	0.275706	-0.212605	0.721941	0.611275	-5.52598	-3.0838	435.835	405.44	293.448	256.471
G0452	GRDC	Drayton-Nd	Red River (Of The North)	Nelson	US	United States	North_America	90132	92216	48.5722	-97.1476	48.95	-97.25	0	0	2000-10-11	2007-12-31	2008-01-01	2016-06-11	0.0316709	-0.319161	-0.0409877	-0.824553	0.799719	0.826007	90.4621	128.013	333.751	344.712	220.831	241.585
G0453	GRDC	Havre-Mt	Milk	Mississippi	US	United States	North_America	14983	14952	48.5639	-109.696	48.55	-109.85	0	31	1999-11-15	2007-12-31	2008-01-01	2016-06-11	-0.0893247	-0.518037	-3.88374	-11.7759	0.556861	0.134025	96.5672	103.731	34.0176	37.1837	18.753	18.2985
G0454	GRDC	Passau-Ingling	Inn	Danube	DE	Germany	Europe	26084	26199	48.562	13.443	48.45	13.45	0	0	1997-04-01	2004-12-31	2005-01-01	2012-12-31	0.783377	0.764859	0.518573	0.447061	0.825761	0.820122	8.37711	11.6297	243.334	275.176	168.172	191.801
G0460	GRDC	Streda Nad Bodrogom	Bodrog	Danube	SK	Slovakia	Europe	11474	9377	48.3961	21.7502	48.35	21.65	0	0	1992-04-11	1999-12-31	2000-01-01	2008-10-31	0.85956	0.80114	0.752628	0.579834	0.876842	0.83202	-4.96431	7.58891	56.8987	61.6811	40.2387	45.4188
G0461	GRDC	Kienstock	Danube	Danube	AT	Austria	Europe	95970	97262	48.3833	15.4622	48.35	15.45	0	0	1994-04-01	2001-12-31	2002-01-01	2009-12-31	0.7839	0.759151	0.562758	0.428834	0.801559	0.791953	7.74297	12.0621	610.304	631.982	421.983	468.127
G0462	GRDC	Outlet Of Lac La Croix	Namakan	Nelson	CA	Canada	North_America	13400	13205	48.3833	-92.1778	48.35	-92.25	226	0	2000-04-01	2007-12-31	2008-01-01	2015-12-31	0.760989	0.667917	0.531452	0.356599	0.762723	0.688416	-2.62541	-6.64688	65.9922	63.1897	52.3124	50.2972
G0466	GRDC	Malott-Wa	Okanogan	Columbia	US	United States	North_America	20927	20981	48.2813	-119.704	48.35	-119.65	0	0	2001-05-06	2008-12-31	2009-01-01	2017-01-06	0.740724	0.551066	0.568261	-0.174836	0.89017	0.77622	21.5745	30.1228	72.5788	92.8574	38.7832	43.3262
G0469	GRDC	Sala	Vah	Danube	SK	Slovakia	Europe	11218	11335	48.1617	17.8834	48.15	17.85	0	0	1992-04-11	1999-12-31	2000-01-01	2008-10-31	0.68854	0.658761	0.329174	0.304614	0.71252	0.717763	11.9642	18.2139	99.9927	87.003	60.1733	56.0429
G0471	GRDC	Bratislava	Danube	Danube	SK	Slovakia	Europe	131331	133826	48.1402	17.1096	48.15	17.15	0	0	1992-04-11	1999-12-31	2000-01-01	2008-10-31	0.798765	0.750176	0.572888	0.396378	0.806357	0.782342	5.46103	10.7001	644.259	683.648	465.199	496.087
G0473	GRDC	Near Culbertson-Mt	Missouri	Mississippi	US	United States	North_America	237133	244447	48.125	-104.473	48.15	-104.55	0	0	2000-10-11	2007-12-31	2008-01-01	2016-06-11	-0.0802436	-0.860562	-3.21832	-24.8013	0.819628	0.18021	104.767	77.659	524.24	298.81	311.967	193.468
G0474	GRDC	Whitehorse Rapids Near Cabinet-Id	Clark Fork	Columbia	US	United States	North_America	57169	57964	48.0916	-116.118	48.05	-116.05	0	0	1998-04-10	2005-12-31	2006-01-01	2014-09-30	0.959279	0.856243	0.920135	0.777037	0.960634	0.917167	0.215552	4.99552	159.269	188.82	113.368	130.862
G0475	GRDC	Wasserburg	Inn	Danube	DE	Germany	Europe	11983	11892	48.059	12.233	48.05	12.25	0	0	1997-04-01	2004-12-31	2005-01-01	2012-12-31	0.76987	0.676359	0.475714	0.252055	0.828862	0.833583	13.402	15.9278	136.96	168.693	90.6648	114.352
G0476	GRDC	Below Fort Peck Dam-Mt	Missouri	Mississippi	US	United States	North_America	149070	150160	48.0442	-106.356	47.95	-106.45	0	0	1999-11-20	2007-12-31	2008-01-01	2016-11-15	0.233218	-0.331489	-1.93147	-5.83087	0.724349	0.083562	68.3211	22.5088	318.516	148.248	191.542	107.102
G0477	GRDC	Virgelle-Mt	Missouri	Mississippi	US	United States	North_America	89042	89436	48.005	-110.258	48.05	-110.25	0	0	2000-10-11	2007-12-31	2008-01-01	2016-06-11	0.578558	0.0440943	-0.0951603	-2.17113	0.84266	0.769772	28.2154	22.0269	155.448	104.75	85.6692	62.3316
G0479	GRDC	Grand Coulee-Wa	Columbia	Columbia	US	United States	North_America	193473	199095	47.9654	-118.983	47.95	-118.95	0	267	2001-03-01	2008-12-31	2009-01-01	2016-12-30	0.592926	0.465823	0.0168675	-0.487038	0.697227	0.60414	7.50003	10.3695	1194.99	1201.11	969.305	958.454
G0480	GRDC	Below Wells Dam-Wa	Columbia	Columbia	US	United States	North_America	222999	224371	47.9465	-119.867	48.05	-119.85	0	40	2001-03-03	2008-12-31	2009-01-01	2017-02-27	0.648855	0.553104	0.247728	-0.134128	0.741591	0.669056	3.95054	8.62377	1165.98	1170.83	948.725	928.45
G0481	GRDC	Near Loma-Mt	Marias	Mississippi	US	United States	North_America	18117	18250	47.9464	-110.581	47.95	-110.65	0	0	2001-12-06	2008-12-31	2009-01-01	2016-03-11	0.186792	0.310608	-2.14682	-1.40668	0.330436	0.629875	32.4548	53.8869	32.5972	31.9366	19.4372	17.4835
G0482	GRDC	Grand Forks-N.D.	Red River (Of The North)	Nelson	US	United States	North_America	77959	67706	47.9275	-97.0281	48.05	-97.05	0	0	2000-11-25	2007-12-31	2008-01-01	2016-11-21	0.246981	0.0980363	0.224813	-0.0588253	0.766863	0.779427	65.7311	83.628	246.443	233.566	152.099	156.799
G0484	GRDC	Tiszapalkonya	Tisza	Danube	HU	Hungary	Europe	62723	63080	47.8833	21.0667	47.95	21.15	0	0	1988-01-01	1991-12-31	1992-01-01	1995-12-31	0.728176	0.477534	0.523965	0.0972635	0.852854	0.866788	22.8472	49.9726	282.805	359.31	205.818	280.68
G0485	GRDC	Long Lake-Wa	Spokane	Columbia	US	United States	North_America	15592	16677	47.8366	-117.841	47.85	-117.75	0	0	2001-09-04	2008-12-31	2009-01-01	2017-05-04	0.908574	0.8798	0.850514	0.831126	0.93539	0.928407	2.91615	0.681822	77.2654	70.1655	51.5465	50.5324
G0488	GRDC	Satu Mare	Szamos	Danube	RO	Romania	Europe	15385	15829	47.7872	22.8769	47.75	22.85	0	0	1992-12-30	2000-12-31	2001-01-01	2008-12-31	0.767546	0.680077	0.537784	0.480305	0.812742	0.794779	13.7703	22.8432	95.027	109.851	57.0714	70.8837
G0490	GRDC	Crookston-Mn	Red Lake	Nelson	US	United States	North_America	13649	13840	47.7755	-96.6095	47.75	-96.55	0	0	2001-05-19	2008-12-31	2009-01-01	2017-05-15	0.342683	0.260417	-0.898389	-1.10761	0.499292	0.463578	41.9491	50.8556	76.1365	73.6309	39.1183	40.7207
G0491	GRDC	Dunaalmas	Danube	Danube	HU	Hungary	Europe	171720	173819	47.73	18.33	47.75	18.15	0	0	1987-02-01	1990-12-31	1991-01-01	1995-12-31	0.802197	0.786608	0.558243	0.540528	0.8586	0.87915	10.1742	11.3422	599.186	617.726	461.412	486.211
G0493	GRDC	Neuhausen-Flurlingerbruecke	Rhine	Rhine	CH	Switzerland	Europe	11887	11976	47.6823	8.6259	47.65	8.65	0	0	1996-04-01	2003-12-31	2004-01-01	2011-12-31	0.735112	0.755492	0.472645	0.465851	0.90686	0.881784	13.3611	13.6555	88.6032	113.202	65.4865	81.0418
G0494	GRDC	Near Poison-Mt	Flathead	Columbia	US	United States	North_America	18379	19075	47.6802	-114.247	47.65	-114.25	0	253	2000-10-11	2007-12-31	2008-01-01	2016-06-11	0.906797	0.804699	0.823165	0.583721	0.914502	0.837503	-0.737562	9.51877	107.845	124.444	78.3132	87.3399
G0495	GRDC	Greenacres-Wa	Spokane	Columbia	US	United States	North_America	10748	10824	47.6791	-117.158	47.75	-116.95	267	0	1999-11-08	2004-12-31	2005-01-01	2011-12-10	0.915668	0.859978	0.848664	0.715598	0.925196	0.86059	3.086	1.00148	73.4948	86.0528	51.3728	59.2109
G0496	GRDC	Near Sidney-Mt	Yellowstone	Mississippi	US	United States	North_America	178925	180660	47.6784	-104.157	47.55	-104.25	0	0	2001-06-16	2008-12-31	2009-01-01	2017-12-06	0.490717	0.0925274	-0.0405796	-1.14226	0.809275	0.726574	47.1372	85.9564	390.703	324.056	228.067	213.432
G0498	GRDC	Near Watford City-Nd	Little Missouri	Mississippi	US	United States	North_America	21523	21631	47.5958	-103.262	47.55	-103.55	0	0	2000-10-11	2007-12-31	2008-01-01	2016-06-11	-0.0770183	-0.919626	-0.281572	-3.87143	0.469839	0.311175	84.9581	177.988	68.3806	59.253	30.6999	22.412
G0499	GRDC	Rekingen	Rhine	Rhine	CH	Switzerland	Europe	14718	14703	47.5704	8.33	47.55	8.35	0	0	1996-04-01	2003-12-31	2004-01-01	2011-12-31	0.765772	0.798096	0.464831	0.521206	0.859924	0.841234	11.0203	10.8642	105.687	131.594	76.6333	94.6788
G0500	GRDC	Rheinfelden	Rhine	Rhine	DE	Germany	Europe	34550	35316	47.561	7.799	47.55	7.75	0	0	1997-04-01	2004-12-31	2005-01-01	2012-12-31	0.783772	0.748981	0.473656	0.374013	0.828757	0.814203	11.8267	12.9472	289.432	357.379	212.015	249.667
G0504	GRDC	Razdorskaya	Don	Don	RU	Russian Federation	Europe	378000	387479	47.5408	40.6472	47.55	40.65	0	0	1995-04-01	2002-12-31	2003-01-01	2010-12-31	0.47647	0.131831	-0.729933	-2.73506	0.594173	0.283298	19.2808	42.5711	347.817	377.851	299.267	334.895
G0506	GRDC	Untersiggenthal-Stilli	Aare	Rhine	CH	Switzerland	Europe	17601	18237	47.5166	8.2348	47.55	8.25	0	0	1996-04-01	2003-12-31	2004-01-01	2011-12-31	0.783186	0.736022	0.507393	0.347146	0.812585	0.805702	10.3734	13.6075	179.667	211.045	129.385	152.137
G0507	GRDC	Brugg	Aare	Rhine	CH	Switzerland	Europe	11726	11970	47.4825	8.1949	47.45	8.15	0	0	1996-04-01	2003-12-31	2004-01-01	2011-12-31	0.683096	0.652787	0.214641	-0.0117868	0.726682	0.745115	15.9295	19.6148	127.194	141.349	90.9262	101.872
G0509	GRDC	Near Plains-Mt	Clark Fork	Columbia	US	United States	North_America	51691	52546	47.4297	-114.856	47.45	-114.85	0	0	2000-11-18	2007-12-31	2008-01-01	2016-11-14	0.947371	0.87683	0.918341	0.812997	0.963198	0.93144	3.16778	9.84892	133.616	152.333	92.9728	101.648
G0510	GRDC	Perma-Mt	Flathead	Columbia	US	United States	North_America	22779	23927	47.3674	-114.585	47.35	-114.55	0	0	2000-11-19	2007-12-31	2008-01-01	2016-11-15	0.909003	0.78424	0.833133	0.544939	0.927003	0.846056	4.529	11.0572	105.69	130.797	76.2351	89.479
G0511	GRDC	Halstad-Mn	Red River (Of The North)	Nelson	US	United States	North_America	56462	48946	47.3519	-96.8437	47.45	-96.85	0	0	2001-08-06	2008-12-31	2009-01-01	2017-04-06	0.144541	-0.365849	0.226168	-0.914396	0.790301	0.74486	76.4506	130.07	176.568	160.624	116.489	112.53
G0513	GRDC	St. Regis-Mt	Clark Fork	Columbia	US	United States	North_America	27736	27936	47.3019	-115.087	47.35	-115.05	0	0	2001-10-02	2008-12-31	2009-01-01	2017-06-02	0.961516	0.940245	0.92413	0.916533	0.962602	0.96216	0.403321	1.24022	60.9721	56.0405	34.7474	33.0305
G0514	GRDC	Murgenthal	Aare	Rhine	CH	Switzerland	Europe	10119	10174	47.2666	7.8306	47.25	7.75	0	0	1996-04-01	2003-12-31	2004-01-01	2011-12-31	0.665428	0.645805	0.17299	0.0600555	0.696058	0.710638	13.1307	13.221	117.909	128.179	83.6041	93.0862
G0516	GRDC	Fort Kent	Saint John	Saint John	CA	Canada	North_America	14700	14807	47.2581	-68.5958	47.25	-68.65	0	0	1999-04-01	2006-12-31	2007-01-01	2014-12-31	0.903549	0.847086	0.8091	0.749201	0.904358	0.870221	-0.985758	-7.9205	185.213	185.838	101.918	99.9867
G0517	GRDC	Szolnok	Tisza	Danube	HU	Hungary	Europe	75113	74712	47.1833	20.2	47.05	20.15	0	0	1988-01-01	1991-12-31	1992-01-01	1995-12-31	0.664851	0.406436	0.33188	-0.387002	0.850947	0.85161	29.5613	57.4669	302.32	398.742	210.653	309.243
G0518	GRDC	Nouatre	Vienne	Loire	FR	France	Europe	19920	20690	47.0488	0.5444	47.05	0.55	0	0	1996-06-30	2003-12-31	2004-01-01	2012-06-26	0.839256	0.822888	0.681668	0.720534	0.841266	0.860704	-1.67604	-8.90946	99.0304	101.625	61.6407	63.8938
G0519	GRDC	Grand Falls	Saint John	Saint John	CA	Canada	North_America	21900	22038	47.0389	-67.7397	47.05	-67.75	0	0	2000-04-01	2007-12-31	2008-01-01	2015-12-31	0.8977	0.876153	0.796823	0.776335	0.897798	0.883543	-0.363008	-3.5494	273.201	256.972	144.315	141.988
G0523	GRDC	Above Missoula-Mt	Clark Fork	Columbia	US	United States	North_America	15537	15996	46.8771	-113.932	46.85	-113.95	0	0	2000-10-11	2007-12-31	2008-01-01	2016-06-11	0.925309	0.821388	0.896619	0.698551	0.950313	0.899788	-2.19086	9.11047	31.956	32.3688	18.64	16.7982
G0524	GRDC	Fargo-Nd	Red River (Of The North)	Nelson	US	United States	North_America	17612	16626	46.8611	-96.7837	46.85	-96.75	0	0	2001-03-05	2008-12-31	2009-01-01	2017-04-29	0.526831	0.333741	0.339539	-0.116513	0.711002	0.705453	31.8259	58.2166	70.5326	64.0932	40.0352	39.2315
G0526	GRDC	Near Beverly-Wa	Crab	Columbia	US	United States	North_America	12536	12048	46.8299	-119.831	46.85	-119.85	0	0	2000-12-07	2007-12-31	2008-01-01	2016-08-10	-2.43897	-2.5857	-10.264	-12.3344	-0.122947	-0.215043	-31.8435	-27.7197	5.19161	5.61806	4.54923	4.91871
G0527	GRDC	Bismarck-Nd	Missouri	Mississippi	US	United States	North_America	482776	486828	46.8142	-100.821	46.85	-100.85	0	0	2000-11-23	2007-12-31	2008-01-01	2016-11-19	0.095327	-1.14566	-2.80722	-34.8051	0.816978	0.126128	84.1476	77.3671	1019.31	632.716	619.674	433.904
G0529	GRDC	Dragesti	Siret	Danube	RO	Romania	Europe	11899	12158	46.7258	26.9461	46.75	26.95	0	0	1992-12-30	2000-12-31	2001-01-01	2008-12-31	0.839457	0.555402	0.686541	-0.199523	0.844762	0.71402	3.29882	28.7757	79.6	101.114	41.867	41.2796
G0530	GRDC	Gornja Radgona 1	Mur	Danube	SI	Slovenia	Europe	10197	11050	46.6811	15.9956	46.65	15.95	0	0	1997-04-01	2004-12-31	2005-01-01	2012-12-31	0.582866	0.552714	0.0538236	-0.163868	0.59183	0.598648	7.1419	11.2398	91.1903	87.726	57.9625	55.8227
G0531	GRDC	Hickson-Nd	Red River (Of The North)	Nelson	US	United States	North_America	11137	10795	46.6597	-96.7959	46.55	-96.75	0	0	2001-03-29	2008-12-31	2009-01-01	2017-03-25	0.645292	0.552061	0.2956	0.0497792	0.690431	0.691323	16.2281	32.3403	41.1908	39.1167	23.9124	24.1154
G0533	GRDC	Below Priest Rapids Dam-Wa	Columbia	Columbia	US	United States	North_America	248640	254172	46.6287	-119.865	46.65	-119.85	0	86	2000-10-11	2007-12-31	2008-01-01	2016-06-11	0.675732	0.446104	0.309079	-0.435902	0.784504	0.657456	6.79425	9.06799	1243.43	1286.42	992.684	979.196
G0534	GRDC	Centrale De Grande-Mere	St. Maurice	St.Lawrence	CA	Canada	North_America	42000	42057	46.6158	-72.6794	46.85	-72.75	0	0	1987-02-01	1990-12-31	1991-01-01	1994-12-31	0.754417	0.665343	0.405774	0.31269	0.808925	0.702072	14.8221	12.8599	231.664	245.454	171.434	164.28
G0535	GRDC	Aitkin-Mn	Mississippi	Mississippi	US	United States	North_America	15903	15245	46.5405	-93.7075	46.55	-93.75	0	0	2001-08-14	2008-12-31	2009-01-01	2017-10-08	0.771172	0.723305	0.543818	0.355001	0.772314	0.775686	-1.55913	14.0715	43.5291	35.8496	30.6654	25.1184
G0536	GRDC	Sault Ste. Marie	St. Marys	St.Lawrence	CA	Canada	North_America	210000	214172	46.5094	-84.3617	46.45	-84.45	116	0	1987-02-01	1987-12-31	1988-01-01	1993-12-31	0.480153		-2.17584		0.530538		-21.4036		503.172		447.196
G0537	GRDC	Orofino-Id	Clearwater	Columbia	US	United States	North_America	14452	14391	46.4785	-116.257	46.45	-116.25	0	0	2001-05-20	2008-12-31	2009-01-01	2017-05-16	0.862218	0.876843	0.80755	0.805542	0.899167	0.898108	-3.15324	-3.9969	135.213	123.901	72.8851	65.5199
G0538	GRDC	Near East Florenceville	Saint John	Saint John	CA	Canada	North_America	34200	34361	46.47	-67.5897	46.55	-67.65	0	0	1987-02-01	1990-12-31	1991-01-01	1995-03-31	0.910776	0.86074	0.868999	0.783142	0.93322	0.887384	-5.42131	-7.7135	325.434	341.615	205.429	204.03
G0539	GRDC	Spalding-Id	Clearwater	Columbia	US	United States	North_America	24786	24326	46.4485	-116.827	46.45	-116.95	0	0	2001-02-16	2008-12-31	2009-01-01	2017-12-02	0.854921	0.850858	0.710113	0.70405	0.855188	0.855935	-0.580695	-1.1831	203.633	188.257	140.681	132.237
G0542	GRDC	Miles City-Mt	Tongue	Mississippi	US	United States	North_America	13932	13962	46.3847	-105.845	46.25	-105.75	0	0	2001-07-07	2008-12-31	2009-01-01	2017-03-07	-1.2747	-2.66725	-3.75823	-5.3527	0.670013	0.655134	222.979	361.166	46.4193	35.374	29.3018	26.7326
G0543	GRDC	La Cave Rapids	Ottawa	St.Lawrence	CA	Canada	North_America	47900	49368	46.3778	-78.7233	46.95	-79.35	190	0	1987-02-01	1989-12-31	1990-01-01	1994-12-31	0.354432	0.474518	-0.182455	0.346212	0.35841	0.593955	-4.95411	0.968932	282.413	274.876	224.477	229.444
G0544	GRDC	Breien-Nd	Cannonball	Mississippi	US	United States	North_America	10619	10434	46.3761	-100.934	46.35	-100.75	0	0	2000-04-11	2007-12-31	2008-01-01	2016-06-11	-0.542191	-2.6688	-0.450059	-6.3962	0.18385	0.108881	115.185	353.057	54.8036	31.0441	23.8852	11.9373
G0546	GRDC	Marmarth-Nd	Little Missouri	Mississippi	US	United States	North_America	12018	12334	46.2978	-103.918	46.25	-103.95	0	0	2000-11-18	2007-12-31	2008-01-01	2016-11-14	-0.210799	-1.80905	-0.00967945	-3.88199	0.474692	0.32269	94.6913	269.516	49.474	37.5899	20.2437	15.6278
G0547	GRDC	Wahpeton-Nd	Red River (Of The North)	Nelson	US	United States	North_America	10386	9753	46.2652	-96.5948	46.25	-96.65	0	0	2001-04-23	2008-12-31	2009-01-01	2017-04-19	0.630292	0.481461	0.120123	-0.335111	0.659256	0.585941	12.0558	31.0321	36.9939	34.8454	21.972	21.3912
G0548	GRDC	Kiona-Wa	Yakima	Columbia	US	United States	North_America	14543	14760	46.2535	-119.478	46.25	-119.45	0	0	2000-10-31	2007-12-31	2008-01-01	2016-06-11	0.614062	0.445582	0.00293904	-0.710831	0.679059	0.56391	19.2541	20.988	80.0611	74.7892	52.0597	47.797
G0549	GRDC	Below Ice Harbor Dam-Wa	Snake	Columbia	US	United States	North_America	281015	265110	46.2504	-118.883	46.25	-118.95	0	0	1987-02-01	1995-12-31	1996-01-01	2000-09-30	0.695259	0.592786	0.298602	-0.101726	0.801679	0.828854	13.9242	34.7364	1049.41	658.55	699.907	470.433
G0552	GRDC	Beaver Army Terminal Near Quincy-Or	Columbia	Columbia	US	United States	North_America	665371	663424	46.1815	-123.184	46.15	-123.15	0	0	2000-08-11	2007-12-31	2008-01-01	2016-06-11	0.800999	0.688256	0.569265	0.179054	0.832186	0.778163	6.02879	13.9485	1992.86	2071.34	1503.49	1513.95
G0553	GRDC	Arad	Maros	Danube	RO	Romania	Europe	27280	27582	46.1608	21.3217	46.15	21.35	0	0	1992-12-30	2000-12-31	2001-01-01	2008-12-31	0.761296	0.662793	0.540522	0.405657	0.874456	0.847978	19.0762	29.9965	103.211	121.304	73.0725	88.1241
G0554	GRDC	Chancy-Aux Ripes	Rhone	Rhone	FR	France	Europe	10323	10534	46.153	5.9707	46.15	5.95	0	0	1996-04-01	2003-12-31	2004-01-01	2011-12-31	0.57731	0.499108	-0.0558639	-0.373127	0.601049	0.610804	11.933	10.8835	153.532	175.072	119.477	129.584
G0555	GRDC	Toston-Mt	Missouri	Mississippi	US	United States	North_America	37993	38512	46.146	-111.421	46.05	-111.45	0	0	2001-06-27	2008-12-31	2009-01-01	2017-06-23	0.699675	0.596621	0.36539	0.0137021	0.850893	0.8228	17.9174	22.7611	83.2106	72.7441	53.0719	47.0187
G0556	GRDC	Above Tullock Creek Near Bighorn-Mt	Bighorn	Mississippi	US	United States	North_America	58052	59198	46.1247	-107.469	46.05	-107.55	0	0	2001-06-23	2008-12-31	2009-01-01	2017-06-19	0.534206	-0.0784272	-0.341425	-7.01221	0.773336	0.658897	30.9093	80.6104	105.542	89.4411	61.5622	54.8133
G0557	GRDC	Near Anatone-Wa	Snake	Columbia	US	United States	North_America	240766	225429	46.0971	-116.978	46.05	-116.95	0	0	2001-04-29	2008-12-31	2009-01-01	2017-04-25	0.724703	0.609594	0.423557	0.132575	0.854007	0.849512	17.2306	20.8534	521.052	523.288	330.442	317.349
G0558	GRDC	Dry Pine Bay	French	St.Lawrence	CA	Canada	North_America	13900	14227	46.0683	-80.6011	46.05	-80.65	0	0	2001-04-01	2008-12-31	2009-01-01	2016-12-31	0.630572	0.427224	0.33051	-0.0493595	0.640253	0.439701	-8.01936	-11.8179	109.994	125.593	90.6223	98.9209
G0559	GRDC	Alba Iulia	Maros	Danube	RO	Romania	Europe	18055	17418	46.0375	23.5817	46.15	23.65	0	0	1992-12-30	2000-12-31	2001-01-01	2008-12-31	0.813528	0.628075	0.623522	0.558976	0.846666	0.834525	10.3074	29.3925	66.1941	80.7277	42.6392	52.9342
G0560	GRDC	Mohacs	Danube	Danube	HU	Hungary	Europe	209064	207337	46	18.67	46.35	18.85	0	0	1987-02-01	1992-12-31	1993-01-01	1999-12-31	0.751768	0.727039	0.378244	0.429503	0.86056	0.900232	15.6184	14.6835	743.317	647.691	558.219	508.916
G0561	GRDC	Below Mactaquac	Saint John	Saint John	CA	Canada	North_America	39900	41336	45.9622	-66.8308	45.95	-66.75	0	221	1987-02-01	1990-12-31	1991-01-01	1995-03-31	0.821127	0.751932	0.720116	0.648332	0.84952	0.805884	-2.64099	-3.9142	538.761	525.681	317.498	284.463
G0562	GRDC	Senta	Tisza	Danube	RS	Serbia	Europe	140130	140777	45.9329	20.0825	46.25	20.15	0	0	1995-04-01	2002-12-31	2003-01-01	2010-12-31	0.712428	0.59859	0.431272	-0.0324685	0.890627	0.834229	23.712	35.2097	486.005	599.179	339.89	442.898
G0563	GRDC	Near Three Forks-Mt	Jefferson	Mississippi	US	United States	North_America	24688	24991	45.8977	-111.597	45.85	-111.65	0	0	2000-10-11	2007-12-31	2008-01-01	2016-06-11	0.644063	0.479831	0.271892	-0.548284	0.869706	0.744278	27.0918	29.5085	47.5751	38.0884	28.5276	23.2705
G0564	GRDC	Catez I	Sava	Danube	SI	Slovenia	Europe	10186	8807	45.8932	15.6097	45.85	15.65	0	0	1997-04-01	2004-12-31	2005-01-01	2012-12-31	0.611144	0.666144	0.449431	0.513378	0.740988	0.764757	-28.8938	-23.5097	171.849	151.454	98.0721	88.9327
G0565	GRDC	Sault Brenaz	Rhone	Rhone	FR	France	Europe	15380	15442	45.86	5.4	45.75	5.45	0	0	1987-02-01	1988-12-31	1989-01-01	1992-12-31	0.713409		0.402437		0.724333		7.42879		184.409		131.454
G0567	GRDC	Billings-Mt	Yellowstone	Mississippi	US	United States	North_America	30575	31472	45.8	-108.467	45.75	-108.55	0	0	2001-05-13	2008-12-31	2009-01-01	2017-09-05	0.887326	0.795185	0.790706	0.700928	0.896146	0.866486	3.32796	13.8227	115.739	103.348	62.1994	56.6243
G0568	GRDC	Lavello	Adda	Po	IT	Italy	Europe	NA	4790	45.7834	9.4359	45.75	9.45	0	0	1987-02-01	1994-12-31	1995-01-01	2002-12-31	0.831558	0.794182	0.728483	0.673275	0.865704	0.840889	-9.60889	-12.6745	58.1103	62.5742	35.5309	41.2998
G0569	GRDC	White Bird-Id	Salmon	Columbia	US	United States	North_America	35094	35783	45.7503	-116.324	45.75	-116.35	0	0	2000-04-12	2007-12-31	2008-01-01	2016-11-30	0.854786	0.799411	0.737685	0.647724	0.875626	0.873122	-2.43601	5.50901	199.155	174.889	112.837	99.9583
G0570	GRDC	Miorina	Ticino	Po	IT	Italy	Europe	NA	6973	45.701	8.6507	45.65	8.65	393	0	1987-02-01	1989-12-31	1990-01-01	1994-12-31	0.725675	0.774757	0.500313	0.571596	0.732516	0.845311	-2.31689	5.49649	231.732	158.993	134.228	109.25
G0571	GRDC	Little Eagle-Sd	Grand	Mississippi	US	United States	North_America	13908	14212	45.6578	-100.818	45.65	-100.85	0	0	2001-03-31	2008-12-31	2009-01-01	2017-03-27	-0.0304272	-3.68606	-0.185206	-22.229	0.280486	0.135612	53.7875	460.225	44.1277	39.5942	18.4956	14.385
G0572	GRDC	Moody Near Biggs-Or	Deschutes	Columbia	US	United States	North_America	27195	28326	45.6221	-120.903	45.55	-120.85	0	0	2000-11-19	2007-12-31	2008-01-01	2016-11-15	0.254075	0.240763	-6.05375	-5.12362	0.628981	0.63239	51.1445	50.8869	108.373	106.396	85.0865	78.7866
G0573	GRDC	Near Twin Bridges-Mt	Jefferson	Mississippi	US	United States	North_America	19767	19918	45.6138	-112.33	45.55	-112.35	0	0	2000-10-11	2007-12-31	2008-01-01	2016-06-11	0.630705	0.474342	0.2176	-0.544163	0.863226	0.756024	25.4473	29.0035	43.1792	33.3206	25.2042	19.0465
G0574	GRDC	The Dalles-Or	Columbia	Columbia	US	United States	North_America	613830	612077	45.6073	-121.173	45.65	-121.25	0	0	2000-01-12	2007-12-31	2008-01-01	2016-11-27	0.729527	0.536608	0.343559	-0.287516	0.813309	0.749073	13.738	15.9481	1946.5	1948.82	1455.54	1416.43
G0575	GRDC	Columbia-Sd	James (Trib. Missouri)	Mississippi	US	United States	North_America	15170	13575	45.6036	-98.3104	45.75	-98.25	0	0	2000-09-21	2007-12-31	2008-01-01	2016-06-11	-0.41101	-2.76836	-2.1788	-23.4067	0.731383	0.578835	138.205	374.469	58.2596	52.1046	30.3981	28.6658
G0576	GRDC	Mcdonald Ferry-Oreg	John Day	Columbia	US	United States	North_America	19632	20150	45.5876	-120.409	45.55	-120.35	0	0	2000-11-19	2007-12-31	2008-01-01	2016-11-15	0.814751	0.757172	0.66849	0.558999	0.843723	0.874264	8.93032	17.5394	45.6522	38.7296	24.0396	21.0806
G0577	GRDC	Au Barrage De Carillon	Ottawa	St.Lawrence	CA	Canada	North_America	143000	141449	45.57	-74.3928	45.65	-74.75	0	0	1987-02-01	1989-12-31	1990-01-01	1994-12-31	0.786741	0.740069	0.583509	0.626118	0.787429	0.795588	-0.588881	2.45063	560.886	539.929	467.924	458.35
G0578	GRDC	Lungoci	Siret	Danube	RO	Romania	Europe	36030	38764	45.5559	27.5122	45.55	27.55	0	0	1995-01-01	2002-12-31	2003-01-01	2010-12-31	0.820069	0.454144	0.653127	-0.596016	0.821511	0.537535	-1.76569	19.7748	160.66	230.967	98.7325	124.526
G0579	GRDC	Bogojevo	Danube	Danube	RS	Serbia	Europe	251593	257250	45.53	19.08	45.55	19.05	0	0	1992-04-01	2001-12-31	2002-01-01	2009-12-31	0.787686	0.72238	0.560619	0.171335	0.895763	0.831229	12.8104	21.1325	743.728	942.793	571.87	722.363
G0580	GRDC	Portland-Or	Willamette	Columbia	US	United States	North_America	29008	29166	45.5185	-122.668	45.45	-122.65	0	0	1998-11-26	2005-12-31	2006-01-01	2014-06-12	0.89835	0.866556	0.798159	0.802276	0.898935	0.8963	-0.856532	-3.19961	399.141	382.617	268.473	237.913
G0581	GRDC	Chats Falls	Ottawa	St.Lawrence	CA	Canada	North_America	89600	90244	45.475	-76.2392	45.45	-76.35	0	0	1987-02-01	1989-12-31	1990-01-01	1994-12-31	0.772241	0.68152	0.549916	0.629283	0.773522	0.801912	1.2709	6.7321	345.742	354.757	283.174	303.09
G0583	GRDC	St. Croix Falls-Wi	St. Croix	Mississippi	US	United States	North_America	16162	16950	45.4069	-92.6472	45.45	-92.65	0	0	2001-04-20	2008-12-31	2009-01-01	2017-04-16	0.795344	0.829785	0.633673	0.670795	0.808819	0.840076	-7.30279	-2.57642	83.7929	75.3694	46.3339	43.3493
G0584	GRDC	Rapides Fryers	Richelieu	St.Lawrence	CA	Canada	North_America	22000	22622	45.3983	-73.2589	45.35	-73.25	138	0	2000-12-30	2007-12-31	2008-01-01	2016-12-31	0.857561	0.856051	0.735372	0.737012	0.882164	0.889826	0.835086	2.72856	116.326	110.611	75.0096	81.9977
G0585	GRDC	Cornet	Olt	Danube	RO	Romania	Europe	13733	14180	45.385	24.2994	45.45	24.25	0	0	1995-01-01	2002-12-31	2003-01-01	2010-12-31	0.746618	0.690151	0.442068	0.311456	0.766163	0.745241	5.35297	17.6309	61.1777	72.6036	39.7948	46.15
G0586	GRDC	Near Mcallister-Wi	Menominee	St.Lawrence	US	United States	North_America	10179	10230	45.3258	-87.6634	45.35	-87.65	0	0	2001-04-27	2008-12-31	2009-01-01	2017-04-23	0.765608	0.778373	0.54047	0.634954	0.766028	0.805081	-1.15473	-7.94093	38.9582	38.5404	26.2753	26.0863
G0587	GRDC	Near Shoup-Id	Salmon	Columbia	US	United States	North_America	16239	16888	45.3222	-114.441	45.35	-114.45	0	0	2002-01-10	2008-12-31	2009-01-01	2016-06-11	0.839448	0.696163	0.726014	0.47666	0.904356	0.898441	9.00293	17.4461	37.7561	41.002	24.6027	26.541
G0588	GRDC	Near Whitehorse-Sd	Moreau	Mississippi	US	United States	North_America	12639	12923	45.2558	-100.843	45.25	-100.95	0	0	2001-03-24	2008-12-31	2009-01-01	2017-03-20	-0.12711	-3.56157	-0.0475846	-1.52508	0.342528	0.289823	70.1522	444.536	57.8599	41.7385	25.0347	16.4041
G0590	GRDC	West Enfield-Me.	Penobscot	Penobscot	US	United States	North_America	16633	17546	45.2367	-68.6486	45.25	-68.65	0	0	2000-11-17	2007-12-31	2008-01-01	2016-11-13	0.858598	0.819992	0.744677	0.737928	0.871202	0.866149	-5.25127	-10.1878	166.28	170.013	114.876	102.634
G0591	GRDC	Ceatal Izmail	Danube	Danube	RO	Romania	Europe	807000	788003	45.2167	28.7167	45.25	28.75	0	0	1992-12-29	2001-12-31	2002-01-01	2010-12-31	0.816832	0.7056	0.602219	0.175682	0.853392	0.764782	7.17158	14.1742	1794.26	2069.24	1435.66	1704.27
G0592	GRDC	Tikhovsky	Kuban	Kuban	RU	Russian Federation	Europe	48100	47468	45.1911	38.2292	45.05	38.85	0	0	1987-02-01	1997-12-31	1998-01-01	2002-12-31	0.279349	0.212826	-1.94492	-2.80487	0.551766	0.611349	55.7942	66.7409	388.302	474.009	284.53	344.887
G0597	GRDC	Cornwall	St. Lawrence	St.Lawrence	US	United States	North_America	774000	778182	45.0058	-74.7953	44.55	-75.75	122	0	2001-03-01	2008-12-31	2009-01-01	2016-12-31	0.443108	0.474618	-1.55682	-0.900018	0.492287	0.612773	10.5596	7.57131	1156.87	964.832	963.405	780.042
G0598	GRDC	Ashton-Sd	James (Trib. Missouri)	Mississippi	US	United States	North_America	25232	24904	44.9983	-98.4809	45.05	-98.45	0	0	2000-03-11	2007-12-31	2008-01-01	2016-06-11	-0.627606	-3.35774	-3.0787	-34.3228	0.714351	0.601935	159.839	433.936	97.0881	96.1697	53.2651	51.8453
G0599	GRDC	Sremska Mitrovica	Sava	Danube	RS	Serbia	Europe	87966	84537	44.9813	19.6183	44.75	20.35	0	0	1995-04-01	2002-12-31	2003-01-01	2010-12-31	0.884683	0.798058	0.802926	0.63023	0.898492	0.819319	-4.13229	-7.54641	469.032	525.195	340.239	391.331
G0600	GRDC	Salem-Or	Willamette	Columbia	US	United States	North_America	18855	18624	44.9443	-123.043	44.85	-123.15	0	0	2000-10-11	2007-12-31	2008-01-01	2016-06-11	0.87015	0.873226	0.752951	0.757663	0.877602	0.875422	-2.76534	-1.27547	282.704	272.678	200.314	182.036
G0601	GRDC	St.Paul-Mn	Mississippi	Mississippi	US	United States	North_America	95312	96933	44.9336	-93.1058	44.95	-93.05	0	0	2000-10-11	2007-12-31	2008-01-01	2016-06-11	0.882777	0.863895	0.780114	0.781524	0.893133	0.916435	4.24527	5.57563	240.655	221.241	159.448	140.19
G0602	GRDC	Montevideo-Mn	Minnesota	Mississippi	US	United States	North_America	16006	16691	44.9333	-95.7336	44.95	-95.75	0	0	2000-10-11	2007-12-31	2008-01-01	2016-06-11	0.627792	0.435792	0.308082	0.276157	0.707822	0.829193	21.6046	53.1006	63.9217	57.448	33.8005	29.2549
G0603	GRDC	Chippewa Falls-Wi	Chippewa	Mississippi	US	United States	North_America	14634	14764	44.9269	-91.4093	44.95	-91.35	0	0	2001-02-24	2008-12-31	2009-01-01	2017-02-20	0.72888	0.743472	0.419472	0.534536	0.734972	0.755202	3.26479	1.94429	128.326	120.704	86.1699	75.2413
G0605	GRDC	Rothschild-Wi	Wisconsin	Mississippi	US	United States	North_America	10412	11106	44.8858	-89.6348	44.85	-89.65	0	0	2000-04-11	2007-12-31	2008-01-01	2016-06-11	0.641096	0.667587	0.258526	0.374935	0.653764	0.690385	-2.48837	-8.27935	87.2757	69.3967	40.8011	33.6001
G0607	GRDC	Eddington-Me	Penobscot	Penobscot	US	United States	North_America	19464	19674	44.8281	-68.6961	44.95	-68.65	0	0	1987-02-01	1990-12-31	1991-01-01	2002-01-10	0.87901	0.845009	0.814019	0.823985	0.903203	0.913639	-3.91278	-6.10275	160.268	149.942	103.337	89.8601
G0608	GRDC	Bazias	Danube	Danube	RO	Romania	Europe	570896	561908	44.8147	21.3794	44.85	21.35	0	0	1992-12-30	2000-12-31	2001-01-01	2008-12-31	0.825736	0.71939	0.642053	0.296891	0.892881	0.824298	10.488	13.3602	1381.78	1708.32	1119.8	1396.97
G0609	GRDC	Service Creek-Or	John Day	Columbia	US	United States	North_America	13183	13938	44.7937	-120.067	44.75	-120.05	0	0	2000-10-11	2007-12-31	2008-01-01	2016-06-11	0.842185	0.786559	0.691434	0.646273	0.84354	0.872896	-2.00726	3.82208	43.3753	33.8549	22.5939	18.9744
G0610	GRDC	Kane-Wy	Bighorn	Mississippi	US	United States	North_America	40824	41686	44.7586	-108.181	44.75	-108.15	0	0	2000-10-11	2007-12-31	2008-01-01	2016-06-11	0.475551	0.0324651	-0.234067	-3.52459	0.730776	0.405143	44.8903	73.9534	70.2397	48.7582	40.3748	30.1801
G0611	GRDC	Near Madras-Or	Deschutes	Columbia	US	United States	North_America	20254	21483	44.726	-121.248	44.75	-121.25	0	0	2000-11-11	2007-12-31	2008-01-01	2016-07-11	-0.345067	-0.400686	-16.3294	-13.4468	0.494719	0.551489	47.0846	44.5589	84.7943	83.1606	63.1162	58.299
G0613	GRDC	Near Jordan-Mn	Minnesota	Mississippi	US	United States	North_America	41958	42410	44.693	-93.6419	44.65	-93.75	0	0	2000-11-17	2007-12-31	2008-01-01	2016-11-13	0.729588	0.73699	0.594532	0.588408	0.809021	0.881346	15.4977	22.9582	184.271	167.006	102.232	86.7202
G0615	GRDC	Harsova	Danube	Danube	RO	Romania	Europe	709100	709758	44.6833	27.092	45.25	27.95	0	0	1995-04-01	2002-12-31	2003-01-01	2010-12-31	-1.16397	0.235428	-16.5671	-0.594032	0.830854	0.528687	214.85	48.0326	5217.68	3535.66	4716.96	2884.44
G0616	GRDC	Durand-Wi	Chippewa	Mississippi	US	United States	North_America	23336	23641	44.6283	-91.9691	44.65	-91.95	0	0	2000-10-11	2007-12-31	2008-01-01	2016-06-11	0.808793	0.851501	0.649782	0.704554	0.871237	0.862154	6.00004	0.367622	130.967	118.78	89.1466	81.7621
G0618	GRDC	Near Plainview-Sd	Cheyenne	Mississippi	US	United States	North_America	56048	56092	44.5317	-101.93	44.55	-101.95	0	0	2000-10-11	2007-12-31	2008-01-01	2016-06-11	-0.370536	-3.61479	-0.40294	-21.7662	0.572056	0.165984	122.37	453.228	110.106	75.7928	64.6691	41.5149
G0619	GRDC	Below Opal Springs Near Culver-Or	Crooked	Columbia	US	United States	North_America	11137	11914	44.4923	-121.298	44.45	-121.25	0	0	2000-11-11	2007-12-31	2008-01-01	2016-07-11	0.406614	0.323674	-3.16106	-2.87951	0.678583	0.756726	43.5936	41.912	24.0953	26.202	18.69	18.2752
G0620	GRDC	North Sidney-Me	Kennebec	Na	US	United States	North_America	13994	14099	44.4726	-69.6853	44.55	-69.65	0	0	2000-11-12	2007-12-31	2008-01-01	2016-07-12	0.723075	0.750227	0.490706	0.578587	0.746393	0.775683	-8.50591	-10.9432	178.82	180.956	116.469	99.0876
G0621	GRDC	Wisconsin Rapids-Wi	Wisconsin	Mississippi	US	United States	North_America	14038	14587	44.3947	-89.8254	44.45	-89.75	0	0	2000-02-11	2007-12-31	2008-01-01	2016-10-29	0.635118	0.671004	0.26449	0.382174	0.635491	0.696486	-0.636874	-8.14422	126.432	94.5606	61.2167	47.2259
G0622	GRDC	Near Elm Springs	Belle Fourche	Mississippi	US	United States	North_America	18674	18561	44.3697	-102.566	44.35	-102.65	0	0	2000-10-11	2007-12-31	2008-01-01	2016-06-11	0.155193	-3.45847	0.132096	-31.8513	0.480675	0.209635	45.6689	438.785	55.7938	35.863	22.7404	16.9255
G0623	GRDC	Rapid Croche Dam Near Wrightstown-Wis.	Fox	St.Lawrence	US	United States	North_America	15566	16151	44.3175	-88.1973	44.35	-88.15	0	0	1997-04-10	2004-12-31	2005-01-01	2013-09-30	0.605499	0.700142	0.162266	0.533013	0.60781	0.761272	3.51541	9.56233	80.7984	56.8545	53.1681	42.4231
G0624	GRDC	Weiser-Id	Snake	Columbia	US	United States	North_America	179228	162832	44.2454	-116.981	44.25	-117.05	0	0	2001-03-02	2008-12-31	2009-01-01	2017-01-30	0.355325	0.235791	-1.7424	-2.69649	0.683558	0.665127	49.2279	49.0866	374.222	381.721	236.802	235.381
G0625	GRDC	Near Brookings-Sd	Big Sioux	Mississippi	US	United States	North_America	10096	10006	44.18	-96.7489	43.85	-96.65	0	0	2000-10-11	2007-12-31	2008-01-01	2016-06-11	0.275939	-0.150172	-0.145942	-2.69401	0.537998	0.643401	50.2467	108.7	32.5446	36.0349	16.5356	14.2868
G0630	GRDC	Near Forestburg-Sd	James (Trib. Missouri)	Mississippi	US	United States	North_America	45558	44249	43.9739	-98.0709	43.95	-98.05	0	0	2000-10-11	2007-12-31	2008-01-01	2016-06-11	-0.731002	-3.11789	-2.25262	-10.7787	0.619433	0.641413	166.607	409.019	160.773	160.529	95.3462	84.0758
G0631	GRDC	Nyssa-Or	Snake	Columbia	US	United States	North_America	152033	135979	43.8766	-116.985	43.95	-116.95	0	0	2001-01-14	2008-12-31	2009-01-01	2017-10-01	0.0860693	-0.12308	-4.56393	-7.97176	0.534932	0.45268	71.0071	72.4126	358.983	344.352	229.011	213.382
G0634	GRDC	Near Kadoka-Sd	White (Trib. Missouri)	Mississippi	US	United States	North_America	12950	12895	43.7525	-101.525	43.75	-101.65	0	0	2000-10-11	2007-12-31	2008-01-01	2016-06-11	-0.366832	-0.759292	-0.502732	-2.81465	0.472579	0.141698	117.56	150.572	34.1913	24.0743	20.3929	10.134
G0635	GRDC	Near Oacoma-Sd	White (Trib. Missouri)	Mississippi	US	United States	North_America	26418	26372	43.7483	-99.5565	43.75	-99.55	0	0	2000-10-11	2007-12-31	2008-01-01	2016-06-11	-1.08341	-1.24613	-1.60275	-3.77766	0.457144	0.412193	194.838	214.385	87.6563	53.7591	55.5689	29.0882
G0637	GRDC	West Lebanon-Nh	Connecticut	Connecticut	US	United States	North_America	10598	11228	43.6462	-72.3123	43.65	-72.35	0	0	2000-11-18	2007-12-31	2008-01-01	2016-11-14	0.653937	0.664758	0.32099	0.348897	0.678646	0.665395	-6.08592	-1.16174	163.978	170.374	105.241	112.067
G0639	GRDC	Zimnicea	Danube	Danube	RO	Romania	Europe	658400	642775	43.6272	25.3544	43.65	25.35	0	0	1994-12-30	2001-12-31	2002-01-01	2010-12-31	0.823449	0.724356	0.617444	0.265798	0.869541	0.787344	8.83841	12.3011	1566.84	1843.41	1237.51	1523.47
G0640	GRDC	Wisconsin Dells-Wi	Wisconsin	Mississippi	US	United States	North_America	20953	21345	43.6061	-89.7571	43.65	-89.75	0	0	2000-09-11	2007-12-31	2008-01-01	2016-05-11	0.684231	0.684819	0.295329	0.289113	0.705222	0.709465	4.27108	5.17131	143.924	116.439	83.7961	68.5147
G0641	GRDC	Lock 7-Oswego-Ny	Oswego	St.Lawrence	US	United States	North_America	13209	13225	43.4517	-76.5052	43.45	-76.55	0	0	2000-10-11	2007-12-31	2008-01-01	2016-06-11	0.759916	0.798821	0.535581	0.667704	0.772484	0.847773	-4.72672	-5.35515	101.119	89.8474	74.745	67.5179
G0642	GRDC	Below Boysen Reservoire-Wy	Wind	Mississippi	US	United States	North_America	19946	20581	43.425	-108.179	43.45	-108.15	0	146	2000-02-20	2007-12-31	2008-01-01	2016-02-16	0.678736	0.32971	0.249783	-1.34241	0.783128	0.515364	20.7965	23.566	30.7417	21.7334	19.099	14.0916
G0643	GRDC	Near Shelley-Id	Snake	Columbia	US	United States	North_America	25356	25235	43.4138	-112.135	43.45	-112.15	0	0	2000-10-11	2007-12-31	2008-01-01	2016-06-11	0.394185	0.128785	-1.15425	-3.65986	0.702844	0.699628	43.185	58.4118	191.789	150.583	116.963	90.3511
G0644	GRDC	Saginaw-Mi	Saginaw	St.Lawrence	US	United States	North_America	15695	15584	43.4128	-83.963	43.55	-83.95	0	0	1996-11-11	2003-12-31	2004-01-01	2012-03-12	0.747685	0.739392	0.585418	0.531071	0.773288	0.763666	-0.460994	7.10132	93.6592	76.1106	57.1202	46.3835
G0645	GRDC	Near Irwin-Id	Snake	Columbia	US	United States	North_America	13533	13850	43.3508	-111.219	43.35	-111.25	0	288	2001-02-19	2008-12-31	2009-01-01	2017-02-15	0.760749	0.802188	0.500624	0.615867	0.780799	0.834612	1.44194	10.7644	110.733	80.6017	73.3605	54.4874
G0647	GRDC	Near Murphy-Id	Snake	Columbia	US	United States	North_America	108521	94128	43.2918	-116.421	43.25	-116.45	0	422	2000-03-10	2007-12-31	2008-01-01	2016-09-29	-0.135896	-0.456063	-8.8	-14.871	0.404931	0.352814	80.9636	70.9319	318.177	267.341	205.548	175.247
G0648	GRDC	Muscoda - Wi	Wisconsin	Mississippi	US	United States	North_America	26936	28003	43.198	-90.4435	43.15	-90.45	0	0	2000-10-11	2007-12-31	2008-01-01	2016-06-11	0.706869	0.72586	0.333113	0.376334	0.73588	0.74968	6.751	7.81099	153.732	117.607	90.553	72.8765
G0649	GRDC	Near Scotland-Sd	James (Trib. Missouri)	Mississippi	US	United States	North_America	53491	52236	43.1858	-97.6356	43.15	-97.65	0	0	2000-10-11	2007-12-31	2008-01-01	2016-06-11	-0.778888	-2.80121	-2.1917	-9.25709	0.617742	0.752139	170.929	378.243	187.53	193.708	117.227	101.253
G0650	GRDC	Queenston	Niagara	St.Lawrence	CA	Canada	North_America	686000	693613	43.1569	-79.0472	43.15	-79.05	12	0	2001-04-01	2008-12-31	2009-01-01	2016-12-31	0.482517	0.449402	-2.48832	-2.69965	0.550626	0.5947	13.1404	11.6402	999.289	841.252	843.754	720.113
G0651	GRDC	Ishikari-Ohashi	Ishikari	Ishikari	JP	Japan	Asia	12697	13022	43.1197	141.546	43.15	141.55	0	0	1993-01-01	1997-12-31	1998-01-01	2003-12-31	0.651076	0.54273	0.514407	0.371578	0.760246	0.727504	-23.1721	-25.3223	325.465	292.636	199.617	206.672
G0652	GRDC	King Hill-Id	Snake	Columbia	US	United States	North_America	92722	77790	43.0021	-115.203	42.95	-115.35	0	0	2001-01-19	2008-12-31	2009-01-01	2017-01-15	-0.108263	-0.849853	-8.3371	-21.3044	0.461128	0.351548	68.2529	65.0633	289.723	260.247	183.626	161.843
G0653	GRDC	Grand Rapids-Mich.	Grand	St.Lawrence	US	United States	North_America	12691	12317	42.9645	-85.6764	43.05	-85.55	0	0	2000-12-11	2007-12-31	2008-01-01	2016-08-11	0.827858	0.824839	0.662684	0.68474	0.836353	0.85062	-2.17002	7.64355	59.9803	48.9864	38.9644	30.8285
G0654	GRDC	Near Sparks-Nebr.	Niobrara	Mississippi	US	United States	North_America	18518	20410	42.9028	-100.362	42.85	-100.45	0	0	2001-01-19	2008-12-31	2009-01-01	2017-01-15	-1.36748	-1.24011	-73.0546	-28.257	0.425401	0.370211	187.109	68.3737	64.9842	31.2466	47.3458	19.4213
G0655	GRDC	Near Rome-Or	Owyhee	Columbia	US	United States	North_America	20720	20516	42.8671	-117.649	42.85	-117.65	0	0	2001-01-19	2008-12-31	2009-01-01	2017-01-15	0.436925	0.477719	-0.157179	0.173281	0.653885	0.601095	44.2322	27.1808	37.6119	42.8863	19.3779	20.3995
G0656	GRDC	Yankton-S.D.	Missouri	Mississippi	US	United States	North_America	723905	720910	42.8661	-97.3939	42.85	-97.35	0	54	1987-02-01	1990-12-31	1991-01-01	1997-07-12	-1.06609	-0.12153	-29.5621	-12.1007	0.357581	0.522596	193.899	98.6157	1567.84	837.961	1193.05	694.659
G0657	GRDC	Akron-Ia	Big Sioux	Mississippi	US	United States	North_America	21818	21382	42.8372	-96.5617	42.75	-96.65	0	0	2000-10-11	2007-12-31	2008-01-01	2016-06-11	0.612625	0.467351	0.316608	-0.446251	0.716489	0.796176	24.7135	39.7705	91.4344	92.0208	41.5844	40.1027
G0658	GRDC	Neeley-Id	Snake	Columbia	US	United States	North_America	35224	40277	42.7682	-112.879	42.75	-112.85	0	418	2001-05-03	2008-12-31	2009-01-01	2017-01-03	0.504727	0.389419	-0.284289	-0.517853	0.744206	0.680505	41.4785	52.0261	184.331	165.729	118.135	108.191
G0659	GRDC	Green Island-N.Y.	Hudson	Hudson	US	United States	North_America	20953	21320	42.7523	-73.689	42.75	-73.65	0	0	2000-04-10	2007-12-31	2008-01-01	2016-09-30	0.729009	0.733445	0.456249	0.4613	0.743713	0.733558	-2.82979	0.675709	253.818	281.031	155.908	173.699
G0660	GRDC	Near Verdel-Nebr.	Niobrara	Mississippi	US	United States	North_America	29992	29880	42.7397	-98.2242	42.85	-99.05	0	0	2000-01-12	2007-12-31	2008-01-01	2016-11-27	0.0570301	-0.272447	-4.37883	-3.91418	0.449773	0.48205	49.5558	15.6471	72.4216	48.0098	46.0207	31.6142
G0661	GRDC	Howells Ferry Near Minidoka-Id	Snake	Columbia	US	United States	North_America	40663	46484	42.6731	-113.5	42.65	-113.45	0	166	2001-05-03	2008-12-31	2009-01-01	2017-01-03	0.278936	0.0645208	-1.19831	-1.93127	0.710856	0.657519	65.5332	87.0533	207.154	185.638	132.13	119.65
G0662	GRDC	Orin-Wy	North Platte	Mississippi	US	United States	North_America	38915	39072	42.6505	-105.163	42.65	-105.15	0	0	2000-10-11	2007-12-31	2008-01-01	2016-06-11	0.138021	0.0372424	-2.75807	-3.93129	0.608357	0.54324	69.781	45.0373	95.2821	47.0876	52.0663	25.9228
G0663	GRDC	Below Concord River At Lowell-Ma	Merrimack	Merrimack	US	United States	North_America	12005	12350	42.6459	-71.2984	42.65	-71.35	0	0	2000-10-11	2007-12-31	2008-01-01	2016-06-11	0.759566	0.75434	0.632444	0.654188	0.818899	0.824017	-15.7676	-14.9567	128.537	146.102	84.181	82.8377
G0665	GRDC	Near Agness-Oreg.	Rogue	Rogue	US	United States	North_America	10202	10170	42.5804	-124.059	42.65	-124.05	0	0	2000-10-11	2007-12-31	2008-01-01	2016-06-11	0.774175	0.71873	0.541546	0.568336	0.774551	0.757696	0.359678	-4.42768	106.823	121.984	61.4812	60.8828
G0666	GRDC	Montague City-Ma	Connecticut	Connecticut	US	United States	North_America	20357	21128	42.5787	-72.5745	42.55	-72.55	0	0	2000-11-18	2007-12-31	2008-01-01	2016-11-14	0.742613	0.800913	0.597442	0.678071	0.801601	0.833012	-14.6995	-10.7779	238.145	237.074	160.826	158.909
G0667	GRDC	Fort Dodge-Ia	Des Moines	Mississippi	US	United States	North_America	10852	10208	42.5061	-94.2014	42.65	-94.15	0	0	2001-03-24	2008-12-31	2009-01-01	2017-03-20	0.692785	0.73364	0.435851	0.412558	0.724863	0.794622	10.708	13.3085	81.545	72.9624	44.7248	39.8887
G0668	GRDC	Waterloo-Ia	Cedar	Mississippi	US	United States	North_America	13328	13376	42.4955	-92.3344	42.45	-92.35	0	0	2001-01-21	2008-12-31	2009-01-01	2017-01-17	0.778621	0.763741	0.566757	0.53741	0.783936	0.772353	3.49716	5.14568	114.933	122.2	65.9156	64.8367
G0669	GRDC	Near Stratford-Ia	Des Moines	Mississippi	US	United States	North_America	14121	14634	42.2511	-93.998	42.25	-93.95	0	0	2001-03-25	2008-12-31	2009-01-01	2017-03-21	0.638698	0.715282	0.334441	0.390973	0.732228	0.788644	23.2215	18.0825	118.346	109.003	62.9345	56.8761
G0670	GRDC	Near La Barge-Wy	Green	Colorado (Pacific Ocean)	US	United States	North_America	10127	10128	42.1927	-110.163	42.15	-110.15	0	0	2001-01-20	2008-12-31	2009-01-01	2017-01-16	0.862952	0.79553	0.735095	0.614923	0.871633	0.817726	4.42016	-3.52943	26.6583	20.3106	14.9979	12.0404
G0671	GRDC	Keno-Or	Klamath	Klamath	US	United States	North_America	10153	10138	42.1332	-121.962	42.25	-121.85	177	0	2000-10-11	2007-12-31	2008-01-01	2016-06-11	0.120028	0.315167	-3.77763	-1.17919	0.452367	0.439681	53.5325	38.0214	32.6081	39.4223	20.2016	23.4921
G0674	GRDC	Thompsonville-Ct	Connecticut	Connecticut	US	United States	North_America	25019	25671	41.9873	-72.6054	42.05	-72.65	0	0	2000-10-11	2007-12-31	2008-01-01	2016-06-11	0.764783	0.832813	0.607796	0.702666	0.804565	0.844689	-11.8066	-5.96987	274.064	256.873	188.008	173.943
G0675	GRDC	Cedar Rapids-Ia	Cedar	Mississippi	US	United States	North_America	16861	16717	41.9706	-91.6671	42.05	-91.75	0	0	2001-03-02	2008-12-31	2009-01-01	2017-01-30	0.784244	0.729055	0.567074	0.503869	0.785004	0.748677	1.55992	6.50922	139.938	159.086	84.8861	80.273
G0676	GRDC	Above Seminoe Reservoire Nr Sinclair-Wy	North Platte	Mississippi	US	United States	North_America	10813	11596	41.8722	-107.058	41.85	-107.05	0	0	2001-07-19	2008-12-31	2009-01-01	2017-07-15	0.906914	0.679546	0.836815	0.426522	0.922027	0.884864	4.86682	24.7625	26.3898	26.1103	16.2102	15.1458
G0677	GRDC	Near Seiad Valley-Ca	Klamath	Klamath	US	United States	North_America	17975	18173	41.8537	-123.232	41.75	-123.05	0	0	2001-06-05	2008-12-31	2009-01-01	2017-02-05	0.681542	0.627212	0.23239	0.281013	0.775004	0.674115	16.6708	15.9027	49.5988	72.5418	30.556	39.0621
G0678	GRDC	Clinton-Ia	Mississippi	Mississippi	US	United States	North_America	221704	226025	41.7806	-90.2521	41.75	-90.25	0	0	2000-11-16	2007-12-31	2008-01-01	2016-12-11	0.874644	0.863173	0.745614	0.738617	0.882563	0.876585	2.33864	-0.918149	560.888	515.993	391.919	366.45
G0680	GRDC	Near Joslin-Il	Rock	Mississippi	US	United States	North_America	24732	25460	41.5598	-90.1821	41.55	-90.15	0	0	2001-10-03	2008-12-31	2009-01-01	2017-06-03	0.722522	0.677313	0.506862	0.535077	0.743313	0.741823	4.4449	4.59282	116.558	111.512	81.1096	68.7504
G0682	GRDC	Near Klamath-Ca	Klamath	Klamath	US	United States	North_America	31339	31390	41.5143	-124	41.25	-123.85	0	0	2001-05-13	2008-12-31	2009-01-01	2017-09-05	0.832435	0.767013	0.753543	0.654956	0.872758	0.815203	-10.879	-11.8927	264.92	314.794	121.211	140.913
G0683	GRDC	Waterville-Ohio	Maumee	St.Lawrence	US	United States	North_America	16395	16592	41.5001	-83.7127	41.45	-83.85	0	0	2000-10-11	2007-12-31	2008-01-01	2016-06-11	0.752319	0.701868	0.558411	0.474622	0.764823	0.722209	0.564351	4.13387	201.256	196.552	98.1949	102.669
G0685	GRDC	Near Genoa-Nebr.	Loup	Mississippi	US	United States	North_America	37089	37674	41.4181	-97.7239	41.35	-97.85	0	0	2000-10-11	2007-12-31	2008-01-01	2016-06-11	-1.12836	-1.27744	-4.63869	-5.91778	0.325887	0.114832	199.536	207.777	97.9817	89.2609	61.2068	55.6926
G0687	GRDC	Near Conesville-Ia	Cedar	Mississippi	US	United States	North_America	20168	20080	41.41	-91.2852	41.45	-91.25	0	0	2001-02-03	2008-12-31	2009-01-01	2017-02-26	0.786474	0.777357	0.561176	0.549635	0.787627	0.781375	1.14465	3.99702	154.146	158.131	94.8027	89.2063
G0690	GRDC	Near Wilmington-Il	Kankakee	Mississippi	US	United States	North_America	13338	13300	41.3467	-88.1864	41.25	-88.05	0	0	2001-01-21	2008-12-31	2009-01-01	2017-01-17	0.754024	0.71875	0.499682	0.495829	0.754627	0.733428	0.16177	-8.91138	115.414	113.65	72.0308	67.5668
G0691	GRDC	Waterloo-Ne	Elkhorn	Mississippi	US	United States	North_America	17871	18220	41.2936	-96.2836	41.55	-96.45	0	0	2000-11-23	2007-12-31	2008-01-01	2016-11-19	0.60475	0.277825	0.124856	-1.29049	0.660361	0.588678	20.211	18.6875	79.7201	67.1815	38.7835	34.9039
G0692	GRDC	Near St. Paul-Nebr.	North Loup	Mississippi	US	United States	North_America	11142	11076	41.2633	-98.4492	41.25	-98.55	0	0	2000-10-11	2007-12-31	2008-01-01	2016-06-11	-0.305456	-0.42402	-11.8102	-13.2083	0.525032	0.420722	95.366	80.1915	54.5528	46.746	32.2075	25.472
G0693	GRDC	Omaha-Ne	Missouri	Mississippi	US	United States	North_America	846306	830459	41.2589	-95.9225	41.15	-95.85	0	0	2001-01-26	2008-12-31	2009-01-01	2017-01-22	0.164844	-0.406483	-1.77805	-19.3714	0.886933	0.63249	82.3314	107.439	1357.81	1131.92	994.134	803.049
G0694	GRDC	Wilkes-Barre-Pa	Susquehanna	Susquehanna	US	United States	North_America	25796	26106	41.2509	-75.8808	41.35	-75.85	0	0	2001-02-07	2008-12-31	2009-01-01	2017-06-28	0.737813	0.698867	0.512384	0.386011	0.744158	0.718969	-5.732	-2.30294	339.97	426.237	164.313	211.846
G0696	GRDC	St.Paul-Nebr.	Middle Loup	Mississippi	US	United States	North_America	20914	20314	41.2036	-98.4465	41.15	-98.45	0	0	2000-10-11	2007-12-31	2008-01-01	2016-06-11	-0.305012	-0.426943	-9.09111	-5.77343	0.213018	0.157347	87.8771	19.3463	69.378	53.961	41.4031	31.9542
G0699	GRDC	Wapello-Ia	Iowa	Mississippi	US	United States	North_America	32375	32841	41.1781	-91.1821	41.15	-91.15	0	0	2001-10-03	2008-12-31	2009-01-01	2017-06-03	0.801374	0.770699	0.590459	0.661703	0.810537	0.815524	5.96323	1.02137	207.56	192.2	128.978	111.467
G0701	GRDC	Henry-Il	Illinois	Mississippi	US	United States	North_America	35076	34457	41.1073	-89.3565	41.15	-89.35	0	0	2001-01-26	2008-12-31	2009-01-01	2017-01-22	0.803224	0.813985	0.590195	0.608153	0.809968	0.823373	5.04331	5.20907	247.636	209.146	165.866	141.403
G0702	GRDC	Near Ashland-Ne	Platte	Mississippi	US	United States	North_America	218078	218872	41.0622	-96.3247	41.15	-96.35	0	0	2000-10-11	2007-12-31	2008-01-01	2016-06-11	0.0448624	-0.148059	-3.10859	-5.85679	0.588796	0.354269	84.2898	88.0123	397.274	295.042	236.865	167.442
G0705	GRDC	Lewisburg-Pa (West Branch)	Susquehanna	Susquehanna	US	United States	North_America	17734	17511	40.9676	-76.8764	41.15	-76.85	0	0	2001-06-17	2008-12-31	2009-01-01	2017-06-13	0.709695	0.685616	0.492554	0.383105	0.725907	0.686298	-9.40751	-2.04983	238.804	288.586	129.635	152.708
G0707	GRDC	Augusta-Ia	Skunk	Mississippi	US	United States	North_America	11168	11727	40.7536	-91.2779	40.75	-91.25	0	0	2001-09-03	2008-12-31	2009-01-01	2017-05-03	0.659403	0.468366	0.335553	-0.0576779	0.686984	0.642551	11.8023	38.5829	146.942	123.069	84.8313	69.5077
G0708	GRDC	Keosauqua-Ia	Des Moines	Mississippi	US	United States	North_America	36358	36433	40.7278	-91.9596	40.75	-91.95	0	0	2001-01-21	2008-12-31	2009-01-01	2017-01-17	0.686972	0.665286	0.41073	0.280529	0.691991	0.685423	0.850594	11.4256	268.197	249.42	171.16	148.154
G0710	GRDC	Nebraska City-Nebr.	Missouri	Mississippi	US	United States	North_America	1072154	1056040	40.6819	-95.8469	40.65	-95.85	0	0	2001-01-26	2008-12-31	2009-01-01	2017-01-22	0.150845	-0.314608	-2.40639	-15.2752	0.879457	0.655538	82.8411	102.391	1650.93	1371.57	1213.76	953.6
G0711	GRDC	Natrona-Pa	Allegheny	Mississippi	US	United States	North_America	29552	29963	40.6153	-79.7184	40.65	-79.65	0	0	2001-07-13	2008-12-31	2009-01-01	2017-09-07	0.86457	0.812714	0.729672	0.610337	0.864608	0.82795	-0.295262	3.02316	253.969	316.869	161.106	186.481
G0712	GRDC	Palisade-Nv	Humboldt	Na	US	United States	North_America	13088	12863	40.6074	-116.202	40.65	-116.15	0	0	2000-10-11	2007-12-31	2008-01-01	2016-06-11	0.371855	0.475524	-0.918303	-0.179421	0.757159	0.81869	49.8779	46.0338	18.0787	24.1184	8.4127	10.2946
G0713	GRDC	Deerlodge Park-Co	Yampa	Colorado (Pacific Ocean)	US	United States	North_America	19839	20289	40.4516	-108.525	40.45	-108.45	0	0	2001-03-25	2008-12-31	2009-01-01	2017-03-21	0.86076	0.749861	0.783349	0.510508	0.89601	0.829735	7.94059	17.5353	49.8462	54.7124	29.3181	28.9389
G0714	GRDC	Lafayette-In	Wabash	Mississippi	US	United States	North_America	18822	18879	40.422	-86.897	40.45	-86.85	0	0	2000-09-11	2007-12-31	2008-01-01	2016-06-11	0.821784	0.752403	0.657795	0.54348	0.825048	0.759309	0.917081	-0.0823464	161.626	170.589	103.536	96.1474
G0715	GRDC	Near Kersey-Co	South Platte	Mississippi	US	United States	North_America	25017	25227	40.4122	-104.583	40.45	-104.55	0	0	1991-04-10	1998-12-31	1999-01-01	2007-09-30	0.0055618	-0.948474	-1.24552	-2.0262	0.670003	0.492472	93.3835	181.894	44.7755	94.0186	26.0068	65.8712
G0716	GRDC	Near Jensen-Ut	Green	Colorado (Pacific Ocean)	US	United States	North_America	76819	69790	40.4094	-109.235	40.15	-109.65	0	0	2000-10-11	2007-12-31	2008-01-01	2016-06-11	0.5356	0.458226	-0.107596	-0.36687	0.837367	0.743824	38.5693	46.9516	136.994	96.5752	81.7568	61.7065
G0717	GRDC	Keokuk-Ia	Mississippi	Mississippi	US	United States	North_America	308210	314398	40.3937	-91.3743	40.45	-91.35	0	0	2000-11-25	2007-12-31	2008-01-01	2016-11-21	0.876874	0.875865	0.76592	0.756942	0.889744	0.896299	5.10241	6.32016	849.066	686.721	589.171	492.427
G0722	GRDC	Harrisburg-Pa.	Susquehanna	Susquehanna	US	United States	North_America	62419	62430	40.2548	-76.8861	40.35	-76.95	0	0	2001-04-13	2008-12-31	2009-01-01	2017-09-04	0.785026	0.748291	0.632338	0.516938	0.80738	0.761072	-9.46631	-5.11932	652.085	820.174	324.432	411.309
G0723	GRDC	Trenton-N.J.	Delaware	Delaware	US	United States	North_America	17560	17871	40.2217	-74.7781	40.15	-74.75	0	0	2001-01-03	2008-12-31	2009-01-01	2017-02-25	0.708405	0.675786	0.474528	0.447819	0.726456	0.703796	-9.49259	-13.0828	248.801	319.625	131.385	158.861
G0724	GRDC	Near Randlett-Ut	Duchesne	Colorado (Pacific Ocean)	US	United States	North_America	11000	10303	40.2155	-109.784	40.15	-109.75	0	0	2000-10-11	2007-12-31	2008-01-01	2016-06-11	0.462192	-0.153334	0.0583351	-0.723787	0.653828	0.393981	39.5747	91.9138	20.8726	22.3085	10.4365	11.1042
G0726	GRDC	Near Oakford-Il	Sangamon	Mississippi	US	United States	North_America	13191	13230	40.1239	-89.9851	40.15	-89.95	0	0	2001-02-17	2008-12-31	2009-01-01	2017-02-13	0.726862	0.744303	0.580735	0.571058	0.7806	0.765652	8.68603	-1.08091	115.316	109.452	69.3941	59.9245
G0727	GRDC	Martins Ferry	Ohio	Mississippi	US	United States	North_America	63766	63854	40.1051	-80.7084	40.35	-80.65	0	0	1987-02-01	1990-12-31	1991-01-01	1995-09-30	0.793478	0.697866	0.575235	0.522362	0.823039	0.759669	10.5526	11.1015	676.543	660.458	408.811	421.464
G0730	GRDC	Near Watson-Ut	White	Colorado (Pacific Ocean)	US	United States	North_America	10412	10450	39.9789	-109.179	39.95	-109.35	0	0	2000-10-11	2007-12-31	2008-01-01	2016-06-11	0.643203	0.43559	0.157897	-0.669302	0.69901	0.539275	18.4439	30.2782	17.919	17.1758	12.1514	11.3109
G0731	GRDC	Henderson-Co	South Platte	Mississippi	US	United States	North_America	12349	12378	39.9219	-104.868	39.85	-104.95	0	0	1991-04-10	1998-12-31	1999-01-01	2007-09-30	0.305914	-1.06682	-0.937603	-4.47274	0.6839	0.528792	61.2441	199.035	22.0828	47.7717	13.0029	32.0477
G0732	GRDC	Valley City	Illinois	Mississippi	US	United States	North_America	69267	68535	39.7034	-90.6454	39.75	-90.65	0	0	2001-01-27	2008-12-31	2009-01-01	2017-01-23	0.867037	0.83424	0.736741	0.668719	0.867373	0.837125	-0.937872	-1.24038	334.174	293.792	250.308	210.321
G0733	GRDC	Hancock-Md	Potomac	Potomac	US	United States	North_America	10593	10944	39.6976	-78.1779	39.65	-78.15	0	0	2001-01-27	2008-12-31	2009-01-01	2017-01-23	0.727612	0.711205	0.457616	0.499264	0.729888	0.726427	-2.27298	-8.41173	110.553	105.448	52.7633	54.2417
G0734	GRDC	Conowingo-Md	Susquehanna	Susquehanna	US	United States	North_America	70189	70276	39.6573	-76.175	39.95	-76.45	0	0	2001-01-27	2008-12-31	2009-01-01	2017-01-23	0.755623	0.720194	0.54881	0.456735	0.760851	0.725472	-2.40715	-4.41919	767.399	934.542	390.097	500.116
G0735	GRDC	Mcconnelsville-Oh	Muskingum	Mississippi	US	United States	North_America	19223	19345	39.6451	-81.8499	39.85	-81.95	0	0	1992-01-02	2008-12-31	2009-01-01	2017-01-23	0.805928	0.78241	0.603505	0.587715	0.822907	0.793742	7.93433	4.66581	140.926	155.119	96.7075	107.918
G0736	GRDC	Near Sumner-Mo	Grand	Mississippi	US	United States	North_America	17819	17081	39.6403	-93.2738	39.65	-93.35	0	0	1998-10-12	2005-12-31	2006-01-01	2014-06-12	0.526817	0.221303	0.377914	0.243593	0.642425	0.582606	13.4751	49.0582	270.432	242.454	125.78	111.046
G0739	GRDC	Juab-Ut	Sevier	Na	US	United States	North_America	13377	13206	39.3747	-112.04	39.35	-111.95	0	0	2000-10-11	2007-12-31	2008-01-01	2016-06-11	0.365298	-0.39586	-1.14719	-9.14152	0.572338	0.316421	37.4352	107.093	14.9385	22.8298	8.33004	9.98831
G0741	GRDC	Near Manhattan-Ks	Big Blue	Mississippi	US	United States	North_America	24968	25376	39.2372	-96.5714	39.25	-96.55	0	12	1998-10-12	2005-12-31	2006-01-01	2014-06-12	0.165832	0.00030178	-0.840059	-1.44926	0.478026	0.61119	63.8063	91.9429	107.735	111.634	54.6057	58.0689
G0742	GRDC	Higby-Oh	Scioto River	Mississippi	US	United States	North_America	13289	13326	39.2123	-82.8638	39.35	-82.95	0	0	2001-04-03	2008-12-31	2009-01-01	2017-02-28	0.821913	0.781572	0.635734	0.639019	0.827378	0.804232	4.37531	-1.37425	112.489	132.884	71.6749	82.2017
G0743	GRDC	Wamego-Ks	Kansas	Mississippi	US	United States	North_America	143175	145845	39.1978	-96.3047	39.15	-96.35	0	0	2001-03-30	2008-12-31	2009-01-01	2017-03-26	-0.044808	-0.606953	-1.68475	-5.48864	0.658835	0.676028	98.6319	157.148	234.146	313.8	136.29	161.747
G0745	GRDC	Kansas City-Mo	Missouri	Mississippi	US	United States	North_America	1253819	1248570	39.1119	-94.588	39.15	-94.45	0	0	2001-06-16	2008-12-31	2009-01-01	2017-12-06	0.317024	0.0620385	-1.50101	-4.28578	0.858409	0.720042	65.7847	87.6974	1743.62	1512.52	1306.46	1087.81
G0747	GRDC	Green River-Utah	Green	Colorado (Pacific Ocean)	US	United States	North_America	116162	116179	38.9861	-110.151	38.25	-109.95	0	0	2000-01-12	2007-12-31	2008-01-01	2016-11-27	0.620081	0.653304	0.501921	0.351105	0.736538	0.682198	-21.049	10.5316	117.776	90.6608	69.6998	62.652
G0749	GRDC	Boonville-Mo	Missouri	Mississippi	US	United States	North_America	1296813	1296350	38.9784	-92.7538	38.65	-92.25	0	0	2001-06-17	2008-12-31	2009-01-01	2017-06-13	0.448268	0.257712	-0.511215	-1.04497	0.78682	0.713015	50.8556	67.7606	1803.73	1552.5	1354.65	1135
G0750	GRDC	Niles-Ks	Solomon	Mississippi	US	United States	North_America	17534	17474	38.9689	-97.4764	39.05	-97.65	0	0	2001-10-03	2008-12-31	2009-01-01	2017-06-03	0.179326	-1.79854	-0.97776	-8.60484	0.336387	0.298691	47.4475	270.398	31.2008	54.1854	15.7745	19.2578
G0751	GRDC	Near Washington Dc-Little Falls Pump St	Potomac	Potomac	US	United States	North_America	29940	29867	38.95	-77.13	38.95	-77.25	0	0	2001-06-04	2008-12-31	2009-01-01	2017-02-04	0.68911	0.688395	0.425076	0.517351	0.694482	0.726756	-5.54675	-9.4857	325.789	299.275	136.035	131.47
G0753	GRDC	Newberry-In	White (Trib. Ohio)	Mississippi	US	United States	North_America	12142	12026	38.9275	-87.0114	39.05	-86.95	0	0	1998-10-12	2005-12-31	2006-01-01	2014-06-12	0.788792	0.789834	0.608141	0.654259	0.794319	0.812724	-0.781486	-1.69562	144.916	118.145	77.2144	68.2837
G0754	GRDC	Enterprise-Ks	Smoky Hill	Mississippi	US	United States	North_America	49883	50758	38.9067	-97.1203	38.85	-97.25	0	0	1998-10-12	2005-12-31	2006-01-01	2014-06-12	0.00292172	-0.739398	-1.63349	-2.48377	0.466824	0.520655	84.0811	164.905	86.3222	94.6307	39.0533	52.2548
G0756	GRDC	Near Cisco-Utah	Colorado	Colorado (Pacific Ocean)	US	United States	North_America	62419	63802	38.8105	-109.293	38.85	-109.25	0	0	2000-11-18	2007-12-31	2008-01-01	2016-11-14	0.871379	0.685872	0.741688	0.317868	0.874902	0.825351	-0.0804523	15.3901	95.5877	85.6094	64.1007	58.6295
G0757	GRDC	Near Cisco-Ut	Dolores	Colorado (Pacific Ocean)	US	United States	North_America	11862	11902	38.7972	-109.195	38.65	-108.95	0	0	2000-11-20	2007-12-31	2008-01-01	2016-11-16	0.703632	0.55969	0.431	0.420345	0.754505	0.741086	15.986	30.1991	12.9171	14.7758	7.17417	7.32984
G0758	GRDC	Verona-Ca	Sacramento	Sacramento	US	United States	North_America	55040	59159	38.7743	-121.598	38.75	-121.65	0	0	2000-01-12	2007-12-31	2008-01-01	2016-11-27	0.596981	0.662731	0.0873377	0.2425	0.742964	0.826739	8.88498	17.0734	279.973	340.161	201.069	246.011
G0759	GRDC	Delta-Co	Gunnison	Colorado (Pacific Ocean)	US	United States	North_America	14576	14081	38.753	-108.078	38.75	-107.95	0	0	1998-11-24	2005-12-31	2006-01-01	2014-06-12	0.766763	0.559754	0.561638	0.0496576	0.793504	0.790678	-4.41773	12.0808	30.0664	24.746	20.2825	15.2118
G0763	GRDC	Shoals-In(East Fork)	White (Trib. Ohio)	Mississippi	US	United States	North_America	12761	12693	38.6673	-86.7922	38.75	-86.75	0	0	2000-11-18	2007-12-31	2008-01-01	2016-11-14	0.862705	0.80125	0.730131	0.734883	0.86322	0.859478	-1.14499	-5.62409	124.268	120.327	78.0492	76.9043
G0764	GRDC	St. Louis-Mo	Mississippi	Mississippi	US	United States	North_America	1805230	1805460	38.6289	-90.1798	38.85	-90.25	0	0	2001-06-15	2008-12-31	2009-01-01	2017-11-06	0.808326	0.726948	0.717504	0.623221	0.898076	0.876368	14.4067	21.1032	2234.68	2060.82	1701.49	1620.19
G0766	GRDC	Below Gunnison Tunnel-Co	Gunnison	Colorado (Pacific Ocean)	US	United States	North_America	10269	10380	38.5292	-107.649	38.45	-107.55	0	107	1998-10-12	2005-12-31	2006-01-01	2014-06-12	0.488257	0.165894	-0.0476077	-2.68312	0.489313	0.453848	3.19446	34.8247	26.2273	22.7825	15.8663	12.6356
G0767	GRDC	Petersburg-In	White (Trib. Ohio)	Mississippi	US	United States	North_America	28814	29107	38.5109	-87.2895	38.55	-87.25	0	0	2000-11-19	2007-12-31	2008-01-01	2016-11-15	0.889041	0.825557	0.778842	0.804526	0.889117	0.900082	-0.39601	-3.41219	236.192	217.646	139.162	128.57
G0768	GRDC	Mount Carmel-Ill.	Wabash	Mississippi	US	United States	North_America	74165	72922	38.402	-87.7528	38.45	-87.75	0	0	2000-11-19	2007-12-31	2008-01-01	2016-11-15	0.892832	0.859814	0.804324	0.81931	0.898843	0.908299	-2.85083	-5.6185	443.633	406.619	270.932	252.706
G0770	GRDC	Louisville-Ky.	Ohio	Mississippi	US	United States	North_America	236130	236205	38.2803	-85.7991	38.65	-85.15	0	0	2001-06-16	2008-12-31	2009-01-01	2017-12-06	0.846038	0.799597	0.715475	0.708433	0.851419	0.84506	-1.95907	3.55106	1749.09	1814.56	1187.39	1239.72
G0771	GRDC	Above Pueblo-Co	Arkansas	Mississippi	US	United States	North_America	12095	12020	38.2717	-104.718	38.25	-104.85	0	0	1991-04-10	1998-12-31	1999-01-01	2007-09-30	0.62476	0.31712	0.100873	-0.11345	0.68503	0.800825	19.2384	64.4245	16.3518	27.0403	8.57523	17.8412
G0772	GRDC	Near Bagnell-Mo	Osage	Mississippi	US	United States	North_America	36260	36782	38.1914	-92.6074	38.25	-92.55	0	0	2001-07-27	2008-12-31	2009-01-01	2017-07-23	0.55889	0.404952	0.248948	0.210125	0.614421	0.587073	13.8812	29.0076	340.493	331.939	240.414	244.201
G0773	GRDC	Kanawha Falls-Wv	Kanawha	Mississippi	US	United States	North_America	21681	21811	38.1382	-81.2143	38.15	-81.35	0	0	2000-09-12	2007-12-31	2008-01-01	2016-05-12	0.74943	0.68388	0.504556	0.441704	0.754905	0.695067	-3.15029	-2.57696	262.638	269.085	144.34	149.419
G0775	GRDC	Above Shell City-Mo	Osage	Mississippi	US	United States	North_America	14012	14424	38.0556	-94.1458	38.05	-94.25	0	0	1996-02-22	2003-12-31	2004-01-01	2012-02-18	0.67919	0.530606	0.532235	0.405344	0.732956	0.781288	-2.64869	38.8788	193.58	154.519	93.5132	85.1945
G0780	GRDC	Near Vernalis-Ca	San Joaquin	San Joaquin	US	United States	North_America	35058	33006	37.676	-121.266	37.45	-121.05	0	0	2000-10-11	2007-12-31	2008-01-01	2016-06-11	0.457035	0.66019	-0.205842	0.223239	0.639668	0.699121	40.563	15.2146	112.739	116.804	58.3235	64.5841
G0781	GRDC	Cartersville-Va	James	James	US	United States	North_America	16206	16289	37.671	-78.0858	37.65	-78.05	0	0	2000-10-11	2007-12-31	2008-01-01	2016-06-11	0.645127	0.576807	0.344665	0.346377	0.651462	0.614923	0.0631759	-5.43107	174.353	188.037	85.9718	88.2669
G0783	GRDC	Near Parsons-Ks	Neosho	Mississippi	US	United States	North_America	12704	12864	37.3401	-95.11	37.35	-95.15	0	0	1998-07-12	2005-12-31	2006-01-01	2014-06-12	0.505124	0.37523	0.054351	-0.0911732	0.563075	0.593527	20.2452	44.5493	154.313	146.65	78.9681	78.6917
G0784	GRDC	Yeo Ju	Han-Gang	Han-Gang	KR	Korea	Asia	11104	11738	37.2961	127.647	37.25	127.65	0	0	1995-01-01	2001-12-31	2002-01-01	2009-12-31	0.670922	0.537682	0.575753	0.372316	0.768977	0.615871	-21.5875	-11.7497	401.036	458.91	163.835	165.51
G0786	GRDC	Metropolis-Ill.	Ohio	Mississippi	US	United States	North_America	525770	529990	37.1476	-88.7409	37.05	-88.45	0	0	1999-01-16	2006-12-31	2007-01-01	2015-12-01	0.896504	0.821268	0.838481	0.730115	0.915921	0.855564	-1.30023	0.412591	2607.79	3071.15	1892.75	2158.05
G0787	GRDC	Near Bluff-Utah	San Juan	Colorado (Pacific Ocean)	US	United States	North_America	59570	59805	37.1469	-109.865	37.15	-109.85	0	0	2000-10-11	2007-12-31	2008-01-01	2016-06-11	0.149388	0.357424	-2.02334	-0.51083	0.32454	0.607113	50.0128	50.5634	65.9722	52.9139	31.6528	30.508
G0788	GRDC	Arkansas City	Arkansas	Mississippi	US	United States	North_America	113217	113376	37.0564	-97.0592	37.15	-97.15	0	0	2001-01-06	2008-12-31	2009-01-01	2017-05-28	0.0327169	-0.0359422	-0.881949	-0.296188	0.312684	0.443299	63.8281	75.9143	151.67	131.086	64.5532	80.188
G0789	GRDC	Near Grand Rivers-Ky.	Cumberland	Mississippi	US	United States	North_America	45579	45489	37.0217	-88.2231	36.85	-87.95	0	0	1987-02-01	1991-12-31	1992-01-01	1997-09-30	0.646812	0.723045	0.400736	0.566197	0.710073	0.771953	-19.7223	-13.6955	579.135	520.953	448.409	377.784
G0791	GRDC	Four Corners-Co	San Juan	Colorado (Pacific Ocean)	US	United States	North_America	37814	37941	37.0056	-109.034	36.95	-108.95	0	0	2000-10-20	2007-12-31	2008-01-01	2016-10-19	0.349949	0.484463	-0.489302	-0.0240683	0.466263	0.685813	36.0366	40.1262	51.0057	44.0624	27.014	25.4677
G0793	GRDC	Near Commerce-Ok	Neosho	Mississippi	US	United States	North_America	15219	15648	36.9287	-94.9575	36.95	-94.95	0	0	2001-03-23	2008-12-31	2009-01-01	2017-03-19	0.495308	0.503706	0.1867	0.334807	0.533528	0.665421	4.1629	27.3985	175.199	169.325	92.5451	95.285
G0794	GRDC	Littlefield-Ariz	Virgin	Colorado (Pacific Ocean)	US	United States	North_America	13183	13150	36.8916	-113.924	36.85	-113.95	0	0	2000-11-11	2007-12-31	2008-01-01	2016-07-11	0.362602	-0.0976363	-0.297443	-1.24686	0.373829	0.407012	10.1914	90.5152	17.7383	29.4212	6.28658	10.93
G0795	GRDC	Lees Ferry-Ariz.	Colorado	Colorado (Pacific Ocean)	US	United States	North_America	289562	282319	36.8647	-111.588	36.85	-111.55	0	635	2001-06-04	2008-12-31	2009-01-01	2017-02-04	-0.16256	-0.97862	-6.09363	-20.179	0.198309	0.114616	35.8461	50.7834	298.453	361.2	219.49	247.844
G0797	GRDC	Farmington-Nm	San Juan	Colorado (Pacific Ocean)	US	United States	North_America	18752	18256	36.7228	-108.226	36.75	-108.15	0	0	2000-10-11	2007-12-31	2008-01-01	2016-06-11	0.500198	0.63779	-0.0768543	0.263346	0.526285	0.738529	15.2963	24.9482	38.8834	35.794	20.7585	19.5669
G0799	GRDC	Near Spreckels-Ca	Salinas	Salinas	US	United States	North_America	10764	10717	36.6311	-121.672	36.55	-121.55	0	0	2000-10-17	2007-12-31	2008-01-01	2016-06-11	0.404254	0.558716	0.658123	0.462172	0.828913	0.689309	46.0754	12.2981	9.4469	17.6533	3.17699	4.67941
G0800	GRDC	Near Branson-Mo	White (Trib. Mississippi)	Mississippi	US	United States	North_America	10417	11040	36.5976	-93.2952	36.65	-93.25	0	446	1990-07-19	1997-12-31	1998-01-01	2009-08-31	0.520938	0.461158	0.244258	0.0590297	0.602008	0.527339	15.9139	17.4965	105.531	113.753	81.9834	88.3921
G0802	GRDC	Roanoke Rapids-N.C.	Roanoke	Roanoke	US	United States	North_America	21715	22396	36.4605	-77.6345	36.45	-77.65	0	331	1998-11-18	2005-12-31	2006-01-01	2014-06-12	0.396879	0.535402	-0.013022	0.0314001	0.412321	0.653804	-9.74581	29.4642	211.212	182.144	163.552	133.272
G0804	GRDC	Minhe	Huang Shui	Yellow _ Huang He	CN	China	Asia	15342	15364	36.3358	102.82	36.45	102.85	0	0	1987-02-01	1991-12-31	1992-01-01	1997-12-31	-0.939154	-0.543816	-9.30075	-6.95156	0.591868	0.602877	189.526	149.007	125.356	137.912	88.1248	90.6881
G0805	GRDC	Below Taos Junction Bridge Near Taos - Nm	Grande	Bravo	US	United States	North_America	25201	24910	36.32	-105.754	36.25	-105.85	0	0	1998-10-12	2005-12-31	2006-01-01	2014-06-12	0.300575	0.374934	-1.43284	-0.65495	0.428966	0.687024	26.5406	53.9321	19.0581	20.9462	12.7198	13.4334
G0806	GRDC	Near Claremore-Ok	Verdigris	Mississippi	US	United States	North_America	16923	19810	36.3073	-95.698	36.25	-95.75	0	0	1998-10-12	2005-12-31	2006-01-01	2014-06-12	0.741217	0.604483	0.636076	0.528681	0.801182	0.749078	4.04143	17.1076	133.918	123.494	83.4636	86.5507
G0807	GRDC	Old Hickory Dam(Tw)-Tn	Cumberland	Mississippi	US	United States	North_America	30233	30308	36.2964	-86.6578	36.35	-86.45	0	0	1991-04-10	1998-12-31	1999-01-01	2007-09-30	0.685839	0.770232	0.422548	0.596307	0.691103	0.787392	-2.94857	2.40387	265.288	273.798	156.3	180.717
G0809	GRDC	Near Chouteau-Ok	Neosho	Mississippi	US	United States	North_America	29873	29834	36.2295	-95.1827	36.35	-95.15	0	0	1998-08-12	2005-12-31	2006-01-01	2014-06-12	0.712611	0.5312	0.520565	0.484138	0.749443	0.745367	7.38905	27.8155	257.809	228.549	165.624	163.46
G0811	GRDC	Tulsa-Ok	Arkansas	Mississippi	US	United States	North_America	193253	188765	36.1406	-96.0064	36.15	-96.05	0	0	2000-10-11	2007-12-31	2008-01-01	2016-06-11	0.536676	0.595439	0.117881	0.335741	0.596459	0.735473	19.8999	28.5014	262.32	260.386	140.31	156.181
G0812	GRDC	Black Rock-Ar	Black	Mississippi	US	United States	North_America	19086	19282	36.1042	-91.0973	36.15	-91.05	0	0	2000-12-17	2007-12-31	2008-01-01	2016-12-13	0.85763	0.725254	0.742693	0.473731	0.867283	0.782684	1.41601	16.2138	178.156	150.118	96.9838	90.6522
G0815	GRDC	Below Hoover Dam-Az-Nv	Colorado	Colorado (Pacific Ocean)	US	United States	North_America	444703	432135	36.0153	-114.739	35.35	-114.65	0	0	2000-04-10	2007-12-31	2008-01-01	2016-09-30	0.0128416	-0.488694	-4.92747	-9.54685	0.23389	-0.0165351	41.3191	41.8366	294.06	434.598	208.545	261.238
G0816	GRDC	Wae Gwan	Naktong	Naktong	KR	Korea	Asia	11074	10936	36.0003	128.394	36.05	128.35	0	0	1995-01-01	2001-12-31	2002-01-01	2009-12-31	0.617116	0.466534	0.469465	0.17371	0.687395	0.641983	-10.4992	35.2282	365.052	317.089	135.79	124.615
G0817	GRDC	Near Ripley-Ok	Cimarron	Mississippi	US	United States	North_America	46566	43173	35.9859	-96.9123	36.05	-96.85	0	0	1998-08-12	2005-12-31	2006-01-01	2014-06-12	0.485856	0.412043	0.26972	0.202602	0.579101	0.484832	13.0616	-11.2704	99.6379	109.153	41.404	43.0702
G0819	GRDC	Near Dover-Ok	Cimarron	Mississippi	US	United States	North_America	40697	38125	35.9517	-97.9145	35.95	-97.85	0	0	1998-10-12	2005-12-31	2006-01-01	2014-06-12	-0.0734462	0.150679	-0.553803	-0.198499	0.265113	0.280021	68.0347	25.9976	64.0173	69.9286	25.0058	28.7578
G0822	GRDC	Otowi Bridge-Nm	Grande	Bravo	US	United States	North_America	37037	36881	35.8747	-106.142	35.75	-106.25	0	0	2001-02-03	2008-12-31	2009-01-01	2017-02-26	0.529006	0.379875	-0.36867	-0.200637	0.616985	0.617834	22.457	45.5512	23.8384	32.3997	16.4961	23.7181
G0823	GRDC	Fukawa (Tone North Branch)	Tone	Tone	JP	Japan	Asia	12458	12851	35.85	140.14	35.85	140.15	0	0	1993-01-01	1997-12-31	1998-01-01	2003-12-31	0.239245	-0.0125438	0.175454	-2.08502	0.692319	0.717448	61.7863	97.0026	421.333	388.596	239.17	209.471
G0824	GRDC	Elgin Ferry-Ar	Black	Mississippi	US	United States	North_America	21803	21803	35.7642	-91.2946	35.95	-91.25	0	0	2000-12-15	2007-12-31	2008-01-01	2016-11-12	0.854362	0.784615	0.737136	0.543765	0.862073	0.820465	-2.3285	11.2353	203.978	148.307	109.148	92.9886
G0825	GRDC	Batesville-Ar	White (Trib. Mississippi)	Mississippi	US	United States	North_America	28671	28830	35.7598	-91.6412	35.75	-91.65	0	0	2000-10-11	2007-12-31	2008-01-01	2016-06-11	0.433609	0.290329	0.0528166	0.0267034	0.44915	0.453878	-6.21953	25.7124	361.326	249.563	221.939	167.487
G0826	GRDC	Newport-Ar	White (Trib. Mississippi)	Mississippi	US	United States	North_America	51437	52153	35.6051	-91.2887	35.65	-91.35	0	0	2000-12-15	2007-12-31	2008-01-01	2016-11-12	0.822057	0.699108	0.647246	0.4554	0.825251	0.791115	-1.92639	20.1081	384.926	291.557	245.61	208.971
G0827	GRDC	Near Fort Barnwell-Nc	Neuse	Na	US	United States	North_America	10101	10242	35.3127	-77.3052	35.35	-77.35	0	0	2000-10-11	2007-12-31	2008-01-01	2016-06-11	0.800726	0.837234	0.608914	0.691519	0.801799	0.867196	-2.00424	9.40342	65.6294	48.5487	42.0376	34.3889
G0828	GRDC	Near Wetumka-Ok	North Canadian	Mississippi	US	United States	North_America	37011	38704	35.2656	-96.2061	35.35	-96.35	0	0	1998-10-12	2005-12-31	2006-01-01	2014-06-12	0.350974	-0.195147	-0.25217	-2.54084	0.370965	0.265319	11.6015	93.8077	63.2866	62.9518	28.6868	37.1655
G0829	GRDC	Near Whitefield-Ok	Canadian	Mississippi	US	United States	North_America	123222	123917	35.264	-95.2394	35.25	-95.25	0	406	1998-10-12	2005-12-31	2006-01-01	2014-06-12	0.583088	0.24073	0.416876	-0.465348	0.66192	0.437882	5.48269	46.8229	169.769	220.304	105.702	136.643
G0830	GRDC	Savannah-Tn	Tennessee	Mississippi	US	United States	North_America	85833	85800	35.2248	-88.2573	34.95	-88.15	0	0	1990-02-03	1997-12-31	1998-01-01	2006-07-03	0.578826	0.671743	0.438994	0.561451	0.666524	0.754158	-0.537557	4.36755	978.346	981.69	654.345	636.083
G0831	GRDC	Chattanooga-Tn	Tennessee	Mississippi	US	United States	North_America	55426	56218	35.0867	-85.2786	35.05	-85.25	0	0	1992-04-12	1999-12-31	2000-01-01	2008-11-30	0.621853	0.707982	0.32278	0.384666	0.630069	0.710393	-5.06047	2.92101	483.424	522.387	335.199	374.169
G0832	GRDC	Near Joseph City-Az	Little Colorado	Colorado (Pacific Ocean)	US	United States	North_America	32075	32047	34.9011	-110.255	34.95	-110.35	0	0	1987-01-28	2011-12-31	2012-01-01	2017-04-01	-0.0739523	-0.739647	-0.715843	-2.83676	-0.0476434	0.291911	-23.624	156.095	14.1798	52.4682	10.6504	31.1428
G0833	GRDC	Huangheyan	Yellow _ Huang He	Yellow _ Huang He	CN	China	Asia	21000	20995	34.9	98.2	34.85	98.15	25	0	1987-02-01	1991-12-31	1992-01-01	1997-12-31	-5.02294	-2.50198	-51.6491	-22.4118	0.582932	0.616125	600.544	348.084	129.271	170.401	91.1367	96.6514
G0834	GRDC	Wilm Near Tarheel-Nc	Cape Fear	Cape Fear	US	United States	North_America	12567	12576	34.8349	-78.8239	34.95	-78.85	0	0	2000-08-20	2007-12-31	2008-01-01	2016-06-11	0.78418	0.672287	0.57403	0.475414	0.784464	0.709232	-0.119732	2.69673	83.865	123.491	49.7079	66.4699
G0835	GRDC	Murray Dam Near Little Rock-Ar	Arkansas	Mississippi	US	United States	North_America	409298	409513	34.7909	-92.359	34.15	-91.65	0	0	2000-03-10	2007-12-31	2008-01-01	2016-09-29	0.772218	0.599082	0.626619	0.551128	0.797318	0.77533	-0.389394	20.8728	999.655	809.863	657.228	591.047
G0836	GRDC	Devalls Bluff-Ar	White (Trib. Mississippi)	Mississippi	US	United States	North_America	60686	61097	34.7904	-91.446	34.95	-91.45	0	0	2000-11-22	2007-12-31	2008-01-01	2016-05-12	0.827445	0.622645	0.648478	0.401301	0.828985	0.793053	0.287772	27.4105	398.296	347.352	278.971	255.961
G0838	GRDC	Near Puerto De Luna-Nm	Pecos	Bravo	US	United States	North_America	10282	9989	34.7301	-104.525	34.85	-104.65	0	0	2001-12-01	2008-12-31	2009-01-01	2017-08-01	0.00491229	-1.21861	-0.947307	-5.95694	0.0189768	0.0446226	12.0304	198.705	12.7158	20.9617	5.38735	12.5592
G0839	GRDC	Near Headrick-Ok	North Fork Red	Mississippi	US	United States	North_America	10992	10085	34.6345	-99.0967	34.85	-99.25	0	0	2001-08-04	2008-12-31	2009-01-01	2017-04-04	-0.927917	-1.02399	-1.01307	-1.98216	0.536909	0.242302	182.206	182.222	30.5268	26.8033	10.7031	12.8637
G0841	GRDC	Whitesburg-Al	Tennessee	Mississippi	US	United States	North_America	66330	65942	34.5717	-86.5581	34.45	-86.45	0	0	1987-02-01	1993-12-31	1994-01-01	2005-09-30	0.70468	0.659779	0.555835	0.408816	0.749993	0.688594	-1.82084	6.17177	692.839	728.924	463.26	451.576
G0843	GRDC	Lock 1 Near Kelly-Nc	Cape Fear	Cape Fear	US	United States	North_America	13610	13909	34.4043	-78.2936	34.45	-78.35	0	0	2000-10-31	2007-12-31	2008-01-01	2016-06-11	0.839535	0.815651	0.667697	0.633477	0.84947	0.818588	3.42822	2.71788	79.0492	94.4338	49.0688	60.9366
G0845	GRDC	Near Camden-Sc	Wateree	Santee	US	United States	North_America	13131	12935	34.2446	-80.654	34.35	-80.75	0	0	2000-09-18	2007-12-31	2008-01-01	2016-03-12	0.696024	0.629736	0.450641	0.433607	0.712879	0.734805	-9.72011	-18.5843	106.577	107.901	72.2616	72.6995
G0846	GRDC	Below Alamo Dam-Az	Bill Williams	Colorado (Pacific Ocean)	US	United States	North_America	12000	12203	34.2309	-113.609	34.25	-113.55	0	0	2000-10-11	2007-12-31	2008-01-01	2016-06-11	0.0781789	-0.395524	-2.28975	0.00244472	0.189708	0.776381	34.743	133.09	5.99446	18.8048	1.96645	6.98521
G0847	GRDC	Peedee-S.C.	Pee Dee River	Pee Dee	US	United States	North_America	22870	23669	34.2043	-79.5484	34.25	-79.55	0	0	2001-03-20	2008-12-31	2009-01-01	2017-05-06	0.806913	0.809591	0.597101	0.623578	0.816456	0.818124	5.88808	5.0774	123.357	130.763	78.9869	80.5379
G0848	GRDC	Near Rome-Ga	Coosa	Alabama River And Tombigbee	US	United States	North_America	10464	10493	34.2004	-85.2566	34.25	-85.15	0	0	1998-11-22	2005-12-31	2006-01-01	2014-06-12	0.800268	0.672208	0.613949	0.489801	0.806118	0.74839	-3.71714	-17.1279	96.3448	105.565	58.1384	68.2586
G0849	GRDC	Near Burkburnett-Tx	Red	Mississippi	US	United States	North_America	53276	53298	34.1101	-98.5317	34.15	-98.75	0	0	2001-03-31	2008-12-31	2009-01-01	2017-03-27	0.136022	-0.83169	-0.379394	-2.46584	0.571703	0.2408	72.4666	163.043	101.773	114.319	35.2214	53.8278
G0850	GRDC	Below Tangle Creek Abv Horseshoe Dam-Az	Verde	Colorado (Pacific Ocean)	US	United States	North_America	15175	15156	34.0731	-111.716	33.85	-111.65	0	0	1998-11-15	2005-12-31	2006-01-01	2014-06-12	0.441622	0.573404	-0.212546	0.206614	0.451412	0.620642	-0.657686	16.4027	37.3796	43.5349	11.0538	12.9328
G0851	GRDC	Columbia-Sc	Congaree	Santee	US	United States	North_America	20332	20399	33.9932	-81.0498	34.05	-81.05	0	490	2001-06-28	2008-12-31	2009-01-01	2017-07-31	0.694224	0.574132	0.391856	0.37669	0.694327	0.666728	-0.761762	-24.9046	213.575	233.784	120.665	135.336
G0852	GRDC	Arthur City-Tx	Red	Mississippi	US	United States	North_America	115335	115667	33.8751	-95.5019	33.95	-95.65	0	0	1998-10-12	2005-12-31	2006-01-01	2014-06-12	0.434044	0.326626	0.474875	0.116151	0.781539	0.681941	44.3505	52.7847	212.764	230.034	134.24	140.622
G0853	GRDC	Below Eastover-Sc	Wateree	Santee	US	United States	North_America	14478	14379	33.8285	-80.6204	34.05	-80.65	0	0	1997-03-10	2005-12-31	2006-01-01	2014-07-14	0.672776	0.404158	0.1831	-0.804414	0.742853	0.712446	18.9648	22.8261	63.6787	116.016	43.1618	60.096
G0854	GRDC	Denison Dam Near Denison-Tx	Red	Mississippi	US	United States	North_America	102875	103595	33.819	-96.5633	33.85	-96.55	0	442	1987-08-07	2001-12-31	2002-01-01	2010-06-09	0.218944	0.145028	-0.64869	-0.126619	0.550173	0.709781	62.5998	74.4731	221.066	220.306	120.494	152.81
G0855	GRDC	Near Gainesville-Tx	Red	Mississippi	US	United States	North_America	79725	79957	33.7279	-97.16	33.85	-97.25	0	0	1994-08-18	2001-12-31	2002-01-01	2010-06-09	-0.0982518	-0.0862556	-0.303924	-0.0957829	0.415079	0.372616	82.2669	69.2207	208.606	272.46	99.2585	142.539
G0856	GRDC	Money-Ms	Tallahatchie	Mississippi	US	United States	North_America	13522	13468	33.6514	-90.2108	33.85	-90.25	0	0	2000-10-11	2007-12-31	2008-01-01	2016-06-11	0.747121	0.794892	0.507632	0.607613	0.751153	0.799116	-4.04634	-4.12396	85.2143	92.2097	68.9634	77.4637
G0857	GRDC	Near Roosevelt-Ariz	Salt	Colorado (Pacific Ocean)	US	United States	North_America	11152	11287	33.6195	-110.921	33.65	-110.95	0	0	1998-10-12	2005-12-31	2006-01-01	2014-06-12	0.447727	0.568825	0.053719	-0.0654384	0.468596	0.691168	2.76308	11.6927	42.674	36.4099	13.9533	12.6235
G0858	GRDC	Camden-Ar	Ouachita	Mississippi	US	United States	North_America	13875	14133	33.5965	-92.8182	33.65	-92.85	0	0	2000-02-11	2007-12-31	2008-01-01	2016-06-11	0.737045	0.686143	0.571071	0.526607	0.764056	0.746929	-10.7862	8.87405	315.283	170.629	161.807	104.268
G0862	GRDC	Zhimenda	Tongtian He	Yangtze _ Chang Jiang	CN	China	Asia	137704	136740	33.4333	96.6	33.45	96.65	0	0	1987-02-01	1991-12-31	1992-01-01	1997-12-31	-0.499819	-0.114139	-5.4921	-2.91595	0.733109	0.7678	146.875	107.95	938.325	1009.84	522.677	557.451
G0866	GRDC	Near Ar/La State Linine	Ouachita	Mississippi	US	United States	North_America	27938	28012	33.0312	-92.0879	33.15	-92.15	0	0	1987-01-02	1999-12-31	2000-01-01	2011-01-17	0.390742	0.383568	-0.64553	-1.02078	0.544109	0.542717	40.4169	37.2596	136.528	150.683	86.672	74.0568
G0876	GRDC	Jordan Dam Near Wetumpka-Al	Coosa	Alabama River And Tombigbee	US	United States	North_America	26164	26053	32.614	-86.255	32.75	-86.35	0	204	1997-04-10	2004-12-31	2005-01-01	2013-09-30	0.583686	0.600132	0.261225	0.353986	0.597398	0.626839	1.30115	-6.6351	356.076	365.943	208.37	208.512
G0877	GRDC	Near Clyo-Ga.	Savannah	Savannah	US	United States	North_America	25512	25558	32.5282	-81.2687	32.45	-81.25	0	0	2000-07-27	2008-12-31	2009-01-01	2017-01-21	0.824007	0.773289	0.671479	0.651779	0.829896	0.844406	0.60329	-7.95189	127.088	83.5554	66.8222	47.6861
G0878	GRDC	Demopolis L+D Near Coatopa-Al.	Tombigbee	Alabama River And Tombigbee	US	United States	North_America	39847	40274	32.5196	-87.8783	32.55	-87.85	0	0	2000-10-11	2007-12-31	2008-01-01	2016-06-11	0.774303	0.755529	0.54787	0.615827	0.774969	0.793361	1.42539	-12.7416	575.658	532.624	343.983	315.399
G0879	GRDC	Below Steele Bayou Near Long Lake-Ms	Yazoo	Mississippi	US	United States	North_America	34590	34371	32.4431	-90.9142	32.45	-90.95	0	0	1999-08-31	2006-12-31	2007-01-01	2015-09-30	0.616167	0.805154	0.257326	0.602328	0.61741	0.809288	0.0241858	3.94854	323.318	266.829	222.112	185.993
G0880	GRDC	Vicksburg-Ms	Mississippi	Mississippi	US	United States	North_America	2964255	2963330	32.315	-90.9058	32.15	-91.05	0	0	2000-01-02	2008-12-31	2009-01-01	2017-03-21	0.908632	0.866358	0.822301	0.83617	0.916476	0.915513	3.60927	2.25841	4167.33	3913.1	2690.55	2790.01
G0882	GRDC	Near Aquilla - Tx	Brazos	Brazos	US	United States	North_America	70562	61853	31.8124	-97.2978	31.75	-97.35	0	286	2000-12-29	2008-12-31	2009-01-01	2017-02-21	0.241726	0.281192	0.142707	-0.698301	0.619351	0.535897	56.2619	54.5006	95.4184	121.64	56.3699	75.8123
G0883	GRDC	Coffeeville L+D Near Coffeeville-Al	Tombigbee	Alabama River And Tombigbee	US	United States	North_America	47700	47964	31.7585	-88.1292	31.85	-88.15	0	0	2000-09-30	2007-12-31	2008-01-01	2016-05-11	0.759191	0.733923	0.531579	0.619739	0.767066	0.809111	-4.10076	-17.1381	639.377	537.463	384.867	345.401
G0884	GRDC	Doctortown-Ga.	Altamaha	Altamaha	US	United States	North_America	35224	35390	31.6547	-81.8279	31.75	-81.95	0	0	2001-05-17	2008-12-31	2009-01-01	2017-05-13	0.899331	0.88248	0.82674	0.82182	0.909937	0.906878	-1.73184	-2.68752	157.894	127.882	98.0328	78.8551
G0885	GRDC	Clairborne L+D Near Monroeville	Alabama	Alabama River And Tombigbee	US	United States	North_America	55615	55521	31.6115	-87.553	31.95	-87.45	0	112	2000-10-31	2007-12-31	2008-01-01	2016-06-11	0.72081	0.669471	0.459309	0.529194	0.721848	0.744939	-2.25775	-16.2225	639.332	615.563	408.522	372.837
G0886	GRDC	Near Monticello-Ms	Pearl	Pearl	US	United States	North_America	12932	13057	31.5536	-90.0878	31.45	-90.05	0	0	1998-10-12	2005-12-31	2006-01-01	2014-06-12	0.697539	0.571324	0.563661	0.443088	0.75578	0.69578	-11.9693	-26.3214	159.278	189.61	91.2998	100.715
G0890	GRDC	Merrill-Miss.	Pascagoula	Na	US	United States	North_America	17068	17152	30.9778	-88.7244	30.95	-88.75	0	0	2000-10-11	2007-12-31	2008-01-01	2016-06-11	0.74804	0.675333	0.582017	0.471305	0.771112	0.724132	-9.20491	-14.9398	251.684	239.661	134.01	133.956
G0891	GRDC	Bainbridge-Ga	Flint	Apalachicola	US	United States	North_America	19606	19511	30.9116	-84.5799	30.85	-84.65	0	0	2001-07-13	2007-12-31	2008-01-01	2014-06-12	0.83052	0.792094	0.711753	0.663624	0.855975	0.817588	-6.96195	-2.23315	107.088	96.15	61.5254	53.69
G0892	GRDC	Near Bogalusa-La.	Pearl	Pearl	US	United States	North_America	17024	16364	30.7932	-89.8209	30.65	-89.85	0	0	1998-10-12	2005-12-31	2006-01-01	2014-06-12	0.644974	0.565585	0.563188	0.419799	0.789151	0.697323	-27.4857	-31.035	234.094	242.818	119.326	123.76
G0893	GRDC	Tiane	Hongshui He	Xi Jiang	CN	China	Asia	105535	93984	30.7667	113.583	24.95	107.15	0	0	1987-02-01	1991-12-31	1992-01-01	1997-12-31	0.532363	0.57879	0.361043	0.505272	0.818351	0.851615	41.143	37.6309	1451.93	1186.06	944.112	731.67
G0894	GRDC	Llano-Tx	Llano	Colorado (Caribbean Sea)	US	United States	North_America	10870	10732	30.7513	-98.6698	30.75	-98.65	0	0	1999-09-26	2007-12-31	2008-01-01	2016-12-20	-1.08371	-0.886442	-4.3691	-0.40794	0.150359	0.132642	188.563	151.799	44.155	76.0502	17.2502	25.6104
G0895	GRDC	Chattahoochee-Fla.	Apalachicola	Apalachicola	US	United States	North_America	44548	45344	30.701	-84.8591	30.55	-84.95	0	292	2001-05-18	2008-12-31	2009-01-01	2017-05-14	0.798408	0.7526	0.661895	0.508624	0.83916	0.756416	-6.21858	-2.64819	330.709	305.597	189.928	169.82
G0896	GRDC	Near Molino-Fla	Escambia	Na	US	United States	North_America	10741	10838	30.6682	-87.2666	30.65	-87.25	0	0	2001-02-19	2008-12-31	2009-01-01	2017-02-15	0.760573	0.571335	0.673954	0.363246	0.832826	0.670797	-15.616	-25.9048	112.143	147.619	61.457	83.6683
G0897	GRDC	Graham Ferry-Ms	Pascagoula	Na	US	United States	North_America	21248	21424	30.6106	-88.6411	30.65	-88.65	0	0	1993-01-10	2000-12-31	2001-01-01	2009-09-30	0.74193	0.734221	0.562333	0.562642	0.760731	0.759979	-7.82306	-0.433731	254.411	247.2	145.901	142.358
G0898	GRDC	Near Bruce-Fla	Choctawhatchee	Na	US	United States	North_America	11355	11180	30.451	-85.8983	30.55	-85.85	0	0	1998-10-12	2005-12-31	2006-01-01	2014-06-12	0.796476	0.67297	0.664676	0.365638	0.821725	0.688789	-9.61632	-6.25755	119.724	114.336	67.49	70.1766
G0900	GRDC	Romayor-Tex.	Trinity	Trinity	US	United States	North_America	44512	44312	30.4252	-94.8508	30.45	-94.85	0	346	2001-01-29	2008-12-31	2009-01-01	2017-01-25	0.572234	0.479762	0.563627	0.243409	0.820273	0.731769	33.6813	41.4825	268.884	303.11	169.742	188.549
G0901	GRDC	Evadale-Tex.	Neches	Na	US	United States	North_America	20593	21653	30.3558	-94.0932	30.35	-94.15	0	0	2001-03-23	2008-12-31	2009-01-01	2017-03-19	0.810248	0.636235	0.652754	0.461949	0.826692	0.72567	5.38405	-23.4341	93.1672	131.49	60.3454	81.4735
G0902	GRDC	Jacksonville-Fla	St. Johns	St.Johns	US	United States	North_America	22922	22773	30.3214	-81.6648	29.95	-81.65	0	0	1992-04-02	2006-12-31	2007-01-01	2016-06-11	0.169805	0.180111	-0.676156	-0.725849	0.171165	0.240501	-2.73689	-13.4073	338.178	412.244	246.028	304.826
G0903	GRDC	Near Ruliff-Tex.	Sabine	Sabine	US	United States	North_America	24162	23992	30.3038	-93.7438	30.35	-93.75	0	0	2000-12-29	2007-12-31	2008-01-01	2016-12-25	0.622309	0.59775	0.560278	0.422062	0.750593	0.681221	-2.79227	-21.4427	199.871	186.701	111.896	122.258
G0906	GRDC	Branford-Fla.	Suwannee	Suwannee	US	United States	North_America	20409	20730	29.9558	-82.9276	30.05	-83.05	0	0	2000-10-11	2007-12-31	2008-01-01	2016-06-11	0.716784	0.795433	0.462525	0.729873	0.721034	0.874252	-4.87717	-8.52233	114.776	85.981	67.2144	51.6653
G0908	GRDC	Near Bell-Fla	Suwannee	Suwannee	US	United States	North_America	24320	25477	29.7913	-82.9243	29.85	-82.85	0	0	2000-04-08	2006-12-31	2007-01-01	2014-06-12	0.75514	0.762512	0.470424	0.626514	0.765835	0.854378	4.2341	-0.97574	113.165	103.823	64.7528	63.686
G0910	GRDC	Richmond-Tex.	Brazos	Brazos	US	United States	North_America	116827	113098	29.5825	-95.7577	28.95	-95.45	0	0	2000-06-26	2007-12-31	2008-01-01	2016-06-11	-0.0896852	0.0761198	-0.191027	-0.123728	0.684899	0.640887	98.3855	77.0289	394.342	411.768	246.806	288.414
G0911	GRDC	Agauas Abajo Del Conchos En Ojinaga	Grande	Bravo	MX	Mexico	North_America	71964	67248	29.57	-104.45	29.55	-104.55	0	0	1987-02-01	1991-12-31	1992-01-01	1996-12-31	-1.13321	-1.40509	-4.24802	-6.07293	0.166656	0.641231	193.808	237.216	128.293	293.293	63.1188	160.755
G0912	GRDC	Wharton-Tex.	Colorado	Colorado (Caribbean Sea)	US	United States	North_America	108788	106316	29.3091	-96.1038	29.25	-96.15	0	0	1999-08-24	2008-12-31	2009-01-01	2017-07-01	-1.61443	-1.5252	-2.89696	-7.9251	0.417018	0.641858	250.551	249.841	279.41	375.085	159.144	174.088
G0913	GRDC	Victoria-Tx	Guadalupe	Na	US	United States	North_America	13463	13953	28.793	-97.013	28.75	-97.05	0	0	2001-02-18	2008-12-31	2009-01-01	2017-02-14	0.292058	0.56711	-0.197941	0.295615	0.600354	0.598875	55.762	1.42694	85.4339	113.976	43.0486	49.0127
G0914	GRDC	Goliard-Tx	San Antonio	San Antonio	US	United States	North_America	10155	10200	28.6497	-97.3847	28.65	-97.55	0	0	1998-10-12	2005-12-31	2006-01-01	2014-06-12	0.037406	-0.141546	-0.657376	0.020882	0.589216	0.505824	85.0643	87.139	54.1235	95.9015	27.3918	49.9177
G0915	DHM	Chisapani	Karnali	Ganges	NP	Nepal	Asia	42890	46325	28.64	81.29	28.75	81.25	0	0	2000-07-29	2007-12-31	2008-01-01	2016-01-08	0.893463	0.870654	0.803165	0.856655	0.911444	0.930079	5.81368	-9.56244	704.521	575.798	378.244	344.663
G0928	RED CROSS	Bahadurabad	Brahmaputra	Brahmaputra	BD	Bangladesh	Asia	520829	518898	25.11	89.67	25.15	89.65	0	0	1999-12-28	2006-12-31	2007-01-01	2015-12-24	0.630115	0.688913	0.509188	0.451311	0.906928	0.886447	35.7312	28.013	12384	12243	7812.77	7038.06
G0930	RED CROSS	Hardinge Bridge	Ganges	Ganges	BD	Bangladesh	Asia	955098	951786	24.064	89.03	24.05	89.05	0	0	1999-04-01	2006-12-31	2007-01-01	2014-12-31	0.24408	0.656433	0.0995317	0.764245	0.967306	0.955219	75.4008	33.2415	12919.2	7276.95	8005.12	4583.61
G0931	GRDC	Tongmeng	Nen Jiang	Amur	CN	China	Asia	108029	110367	23.2853	116.427	48.15	124.45	0	0	1987-02-01	1993-12-31	1994-01-01	2001-12-31	0.841891	0.865355	0.723775	0.744886	0.857952	0.875223	3.14947	-2.39042	512.984	472.838	243.702	245.691
G0935	GRDC	San Pedro	San Pedro	San Pedro	MX	Mexico	North_America	25800	25878	21.9667	-105.15	21.85	-105.45	0	0	1987-02-01	1993-12-31	1994-01-01	2003-12-31	-0.0458074	0.0775043	-0.195213	0.10817	0.571187	0.576066	87.498	67.9014	167.854	208.102	99.0874	124.742
G0936	GRDC	El Capomal	Santiago	Santiago	MX	Mexico	North_America	128943	123985	21.825	-105.115	21.75	-105.25	0	0	1987-02-28	1994-12-31	1995-01-01	2003-12-31	-1.69805	-2.12767	-12.2325	-4.32474	0.509742	0.48263	265.206	304.677	659.13	882.025	399.761	589.182
G0937	GRDC	Muong Ngoy	Nam Ou	Mekong	LA	Lao People's Democratic Republic	Asia	19700	19660	20.7017	102.758	20.75	102.65	0	0	1987-03-04	1988-12-31	1989-01-01	1993-10-31	0.0754181		-0.0370419		0.410507		52.9739		974.4		406.774
G0938	GRDC	Chiang Saen	Mekong	Mekong	TH	Thailand	Asia	189000	189232	20.2733	100.083	20.75	100.25	0	0	1987-02-01	1989-12-31	1990-01-01	1993-12-31	0.435688	0.394769	-0.150496	-0.678768	0.89425	0.944234	55.4312	57.3132	2168.1	2127.38	1502.92	1503.56
G0940	GRDC	Luang Prabang (Viengkham)	Mekong	Mekong	LA	Lao People's Democratic Republic	Asia	268000	267333	19.8917	102.137	19.95	102.15	0	0	1987-02-01	1989-12-31	1990-01-01	1993-12-31	0.22978	0.177256	-0.64359	-1.27421	0.920947	0.96057	76.591	81.7064	3727.53	3699.4	2684.15	2686.28
G0948	GRDC	Papaloapan	Papaloapan	Papaloapan	MX	Mexico	North_America	21419	21146	18.17	-96.08	18.25	-95.95	0	0	1987-02-01	1994-12-31	1995-01-01	2002-12-31	0.623417	0.649993	0.191856	0.345968	0.627485	0.657278	5.25191	-7.0971	325.015	327.971	228.789	222.142
G0952	GRDC	Near Vientiane	Mekong	Mekong	LA	Lao People's Democratic Republic	Asia	299000	298752	17.9283	102.62	17.85	101.65	0	0	1987-02-01	1988-12-31	1989-01-01	1992-12-31	0.213918		-0.637744		0.944169		78.3857		4072.2		2999.34
G0957	GRDC	Boca Del Cerro	Usumacinta	Grisalva	MX	Mexico	North_America	47697	47596	17.4333	-91.4833	17.15	-91.35	0	0	1988-01-01	1993-12-31	1994-01-01	2002-12-31	0.803329	0.749261	0.632698	0.601385	0.808849	0.799489	-4.23474	-12.9697	827.226	928.325	634.16	718.907
G0958	GRDC	Nakhon Phanom	Mekong	Mekong	TH	Thailand	Asia	373000	373535	17.3983	104.803	17.65	104.45	0	0	1987-02-01	1989-12-31	1990-01-01	1993-12-31	0.447206	0.332266	0.271577	0.00297713	0.957836	0.96631	55.0373	66.5462	4708.31	4886.63	3317.56	3614.75
G0966	GRDC	Dire	Niger	Niger	ML	Mali	Africa	340000	364536	16.2667	-3.3833	16.25	-3.35	0	0	1987-02-01	1993-12-31	1994-01-01	2003-12-31	-1.12279	-2.73978	-20.6313	-41.7858	0.761913	0.862492	203.12	372.348	3427.76	3727.23	1886.4	2214.21
G0969	GRDC	Ban Chot	Lam Chi	Mekong	TH	Thailand	Asia	10200	10514	16.1	102.577	15.95	102.35	0	0	1987-02-01	1989-12-31	1990-01-01	1993-12-31	-0.585529	-1.34964	-0.490288	-5.56139	0.823227	0.780953	153.267	233.253	116.622	146.998	74.4476	89.5205
G0971	GRDC	Yasothon	Lam Chi	Mekong	TH	Thailand	Asia	43100	42887	15.7817	104.142	15.95	103.95	0	0	1987-02-01	1988-12-31	1989-01-01	1992-12-31	-0.162395		-2.48612		0.830141		114.79		546.124		324.964
G0974	GRDC	Khai Chira Prawat	Chao Phraya	Chao Phraya	TH	Thailand	Asia	110569	111337	15.6708	100.671	15.65	100.05	0	0	1987-02-01	1992-12-31	1993-01-01	2000-03-31	-1.33841	-2.08983	-13.3236	-57.7874	0.75727	0.760477	232.374	303.037	2536.61	2261.29	1590.63	1579.87
G0976	GRDC	Ansongo	Niger	Niger	ML	Mali	Africa	566000	548879	15.6667	0.5	15.65	0.45	0	0	1987-02-01	1991-12-31	1992-01-01	2001-04-30	-1.06662	-3.05431	-19.4943	-48.1822	0.655648	0.787356	197.361	403.818	3116.44	3719.92	1696.31	2205.16
G0980	GRDC	Rasi Salai	Nam Mun	Mekong	TH	Thailand	Asia	44600	45096	15.335	104.162	15.35	104.05	0	0	1987-02-01	1989-12-31	1990-01-01	1993-12-31	-0.310103	-1.77582	-0.892715	-7.99017	0.841128	0.88445	128.818	277.034	337.089	458.758	208.131	268.879
G0981	GRDC	Khong Chiam (Ban Dan)	Mekong	Mekong	TH	Thailand	Asia	419000	420028	15.3183	105.5	16.05	105.35	0	0	1989-01-01	1990-12-31	1991-01-01	1994-12-31	0.762934		0.819779		0.965663		23.3708		3729.1		2496.26
G0983	GRDC	Kaeng Saphu Tai (Downstream)	Nam Mun	Mekong	TH	Thailand	Asia	116000	116961	15.24	105.248	15.35	105.15	0	0	1987-02-01	1989-12-31	1990-01-01	1993-12-31	0.272943	-0.333596	-0.198672	-2.44151	0.898264	0.874323	71.9903	132.666	1003.35	1258.9	597.839	836.873
G0984	GRDC	Ubon	Nam Mun	Mekong	TH	Thailand	Asia	104000	103908	15.2217	104.862	15.15	104.75	0	0	1987-02-01	1989-12-31	1990-01-01	1993-12-31	0.202141	-0.437113	-0.258005	-2.49149	0.87133	0.905051	78.6059	143.233	868.394	1068.22	513.234	712.313
G0986	GRDC	Pakse	Mekong	Mekong	LA	Lao People's Democratic Republic	Asia	545000	545489	15.1167	105.8	15.25	105.65	0	0	1987-02-01	1989-12-31	1990-01-01	1993-12-31	0.665832	0.530802	0.68658	0.476627	0.950588	0.948369	32.8147	46.2654	4905.39	5484.2	3453.39	3953.89
G0994	GRDC	Nantaka (Mopti)	Niger	Niger	ML	Mali	Africa	281600	276868	14.53	-4.22	14.65	-4.15	0	0	1987-02-01	1993-12-31	1994-01-01	2001-04-30	-1.30216	-3.05521	-11.9407	-32.0461	0.864702	0.943136	229.372	405.377	3483.17	3739.18	2038.97	2289.79
G1004	GRDC	Garbé Kourou	Sirba	Niger	NE	Niger	Africa	38750	38917	13.7333	1.6167	13.65	1.45	0	0	1993-06-10	2008-12-31	2009-01-01	2017-11-11	0.623449	0.138862	0.171591	-2.40418	0.636329	0.43231	2.20009	59.5249	167.758	182.227	85.9024	84.5389
G1005	GRDC	Kirango Aval	Niger	Niger	ML	Mali	Africa	137000	133338	13.7167	-6.05	13.75	-6.05	0	0	1987-02-01	1991-12-31	1992-01-01	2001-04-30	-0.241678	-1.58042	-0.986966	-8.65275	0.91704	0.926104	122.854	257.8	1786.84	2399.19	1237.34	1544.01
G1007	GRDC	Niamey	Niger	Niger	NE	Niger	Africa	700000	686808	13.52	2.08	13.55	2.05	0	0	1988-08-19	1995-12-31	1996-01-01	2006-02-13	-0.86841	-2.49521	-23.2772	-48.7401	0.542419	0.619022	159.782	344.908	3040.25	3896.55	1726.59	2418.42
G1016	GRDC	Douna	Bani	Niger	ML	Mali	Africa	101600	102344	13.2167	-5.9	13.25	-5.85	0	0	1987-02-01	1993-12-31	1994-01-01	2001-04-30	-0.421674	-2.1372	-2.36565	-13.6024	0.861409	0.934957	141.477	313.652	838.533	1061.36	452.811	593.751
G1019	GRDC	Geidam	Yobe	Lake Chad	NG	Nigeria	Africa	67340	67412	12.9899	11.9705	13.05	11.65	0	0	1993-01-08	1993-12-31	1994-01-01	2005-12-31	-1.70747		-69.3614		0.116212		195.654		452.52		229.194
G1023	GRDC	Koulikoro	Niger	Niger	ML	Mali	Africa	120000	119316	12.8667	-7.55	12.85	-7.55	0	0	1989-04-16	1996-12-31	1997-01-01	2006-01-31	0.539344	-0.205724	0.51344	-1.44779	0.912374	0.85746	44.5888	119.343	969.943	1905.35	664.292	1192.99
G1035	GRDC	Katagum	Jama'are	Lake Chad	NG	Nigeria	Africa	15000	14132	12.2809	10.3677	12.25	10.35	0	0	1987-02-01	1988-12-31	1989-01-01	1998-10-11	0.569506		0.0480346		0.749201		34.7158		127.221		74.0546
G1043	GRDC	Wudil	Hadejia	Lake Chad	NG	Nigeria	Africa	16380	16420	11.7971	8.8341	11.75	8.75	0	0	1987-02-01	1988-12-31	1989-01-01	2005-01-31	0.510522		-0.140023		0.660558		35.2522		87.1683		59.2084
G1045	GRDC	Tendaho	Awash	Na	ET	Ethiopia	Africa	62088	62930	11.6833	40.95	11.75	40.95	0	0	1990-01-01	1997-12-31	1998-01-01	2004-09-18	-4.04636	-5.01196	-30.6825	-63.9918	0.598846	0.419227	502.548	598.245	529.561	542.851	359.837	383.238
G1046	GRDC	Banankoro	Niger	Niger	ML	Mali	Africa	71750	71518	11.6833	-8.6667	11.65	-8.65	0	0	1987-02-01	1992-12-31	1993-01-01	2001-04-29	0.343285	-0.51148	0.369024	-2.06608	0.908084	0.931027	63.6399	150.644	922.873	1378.51	542.424	863.318
G1053	GRDC	Adaitu	Awash	Na	ET	Ethiopia	Africa	52835	51380	11.1333	40.7833	11.35	40.95	0	0	1990-05-13	1996-12-31	1997-01-01	2004-05-29	-3.99963	-6.63495	-39.5502	-113.011	0.730453	0.61086	499.128	762.501	499.967	592.107	339.248	397.845
G1055	GRDC	Yarugu	White Volta	Volta	GH	Ghana	Africa	41550	42282	10.98	-0.4	11.05	-0.35	0	0	1989-08-25	2002-12-31	2003-01-01	2007-02-28	0.524568	0.0393696	0.0995353	-1.13154	0.564673	0.273103	15.2353	59.571	104.455	174.661	55.4348	119.229
G1057	GRDC	Kouroussa	Niger	Niger	GN	Guinea	Africa	18000	17346	10.65	-9.8667	10.65	-9.85	0	0	1987-02-01	1994-12-31	1995-01-01	2002-11-21	0.371169	-0.206632	0.2867	-1.12671	0.898547	0.764066	61.1106	116.527	200.082	292.318	128.218	194.903
G1058	GRDC	Lawra	Black Volta	Volta	GH	Ghana	Africa	93820	86730	10.6333	-2.9167	10.75	-2.95	0	0	1989-08-16	1997-12-31	1998-01-01	2007-02-28	-0.108627	-0.187618	-3.31354	-2.81773	0.687556	0.568326	103.704	110.473	216.525	197.972	112.305	104.194
G1059	GRDC	Pwalagu	White Volta	Volta	GH	Ghana	Africa	63350	58339	10.5833	-0.85	10.55	-0.85	0	0	1988-01-01	1999-12-31	2000-01-01	2007-02-28	0.373331	-0.0295014	-0.101717	0.0713623	0.628053	0.77843	47.84	95.9295	138.27	227.952	87.5347	138.82
G1061	GRDC	Yagaba	Kulpawn	Volta	GH	Ghana	Africa	10600	10133	10.23	-1.2833	10.25	-1.35	0	0	1995-01-09	2000-12-31	2001-01-01	2007-02-28	0.693247		0.383298		0.700122		5.73987		50.0683		23.2091
G1063	GRDC	Kouto Amont	Bagoe	Niger	CI	Cote d'Ivoire	Africa	NA	4771	9.8833	-6.3667	9.85	-6.35	0	0	1987-10-07	1993-12-31	1994-01-01	2001-05-31	0.816533	0.387945	0.615937	0.543854	0.82444	0.891862	4.45522	57.1431	42.3764	38.6268	22.446	22.9611
G1064	GRDC	Nawuni	White Volta	Volta	GH	Ghana	Africa	92950	93343	9.7	-1.08	9.75	-0.95	0	0	1990-12-11	1998-12-31	1999-01-01	2007-02-28	0.803277	0.7138	0.673247	0.534763	0.882351	0.740113	15.4177	-3.95076	241.879	313.873	146.308	167.436
G1067	GRDC	Melka Sedi	Awash	Na	ET	Ethiopia	Africa	21520	21582	9.39	40.13	9.15	40.15	0	0	1993-06-29	2000-12-31	2001-01-01	2009-06-26	-4.07144	-3.96693	-128.607	-48.7225	0.663864	0.712863	502.708	495.863	416.895	427.005	261.707	283.487
G1068	GRDC	Sabari	Oti	Volta	GH	Ghana	Africa	58670	60465	9.28	0.23	9.25	0.25	0	0	1995-01-08	2000-12-31	2001-01-01	2007-02-28	0.843917	0.881236	0.696393	0.759341	0.875464	0.885415	7.26932	2.88583	332.886	361.099	162.435	208.072
G1069	GRDC	Calle Large	Bayano	Na	PA	Panama	South_America	NA	4287	9.21	-78.92	9.15	-78.95	0	469	1987-12-31	1994-12-31	1995-01-01	2003-12-31	0.203208	0.203884	0.202984	0.159521	0.451373	0.454794	0.495501	20.4544	185.756	159.516	105.791	108.652
G1074	GRDC	Metahara	Awash	Na	ET	Ethiopia	Africa	16416	16556	8.85	39.85	8.85	39.95	0	0	1993-04-24	2000-12-31	2001-01-01	2009-12-31	-4.31717	-3.94588	-116.607	-60.9453	0.625642	0.674187	528.018	493.26	304.658	320.386	176.668	195.608
G1078	GRDC	Bamboi	Black Volta	Volta	GH	Ghana	Africa	134200	140787	8.15	-2.0333	8.15	-2.05	0	409	1989-01-05	1999-12-31	2000-01-01	2007-02-28	0.63737	0.409409	0.49145	-0.848402	0.706429	0.638742	0.790179	24.3838	491.688	524.784	235.903	310.783
G1089	GRDC	Athieme	Mono	Mono	TG	Togo	Africa	21575	21614	6.92	1.67	6.85	1.55	0	0	1990-01-09	1996-12-31	1997-01-01	2007-03-11	0.301201	-1.24365	-1.13857	-7.75435	0.711539	0.754987	63.1909	222.673	257.851	294.999	170.304	200.834
G1090	GRDC	Bonou	Oueme	Oueme	BJ	Benin	Africa	46990	47935	6.9	2.45	6.95	2.45	0	0	1990-01-09	1998-12-31	1999-01-01	2007-12-31	0.0278438	-0.300855	-1.1764	-1.00167	0.831659	0.866158	95.7053	128.052	429.301	447.634	234.34	290.163
G1091	GRDC	Aniassue	Comoe	Comoe	CI	Cote d'Ivoire	Africa	67400	67615	6.62	-3.72	6.95	-3.75	0	0	1987-02-01	1989-12-31	1990-01-01	1994-12-31	0.335578	-0.00161058	0.507964	-0.0158133	0.828916	0.627185	57.7617	85.1218	133.447	443.696	87.0091	197.778
G1095	GRDC	Apaikwa	Mazaruni	Cuyuni	GY	Guyana	South_America	14000	13196	6.38	-60.38	6.35	-60.35	0	0	1987-02-01	1990-12-31	1991-01-01	1995-12-31	0.433765	0.496416	-0.123913	0.139555	0.772718	0.789543	-49.4281	-40.7375	537.955	485.534	404.075	349.285
G1103	GRDC	Tiassale	Bandama	Bandama	CI	Cote d'Ivoire	Africa	95500	97248	5.88	-4.75	5.85	-4.85	0	0	1987-02-01	1991-12-31	1992-01-01	1996-12-31	-0.575148	-0.584425	-9.47603	-3.85653	0.708008	0.788652	150.694	156.664	497.774	432.128	264.083	294.662
G1104	GRDC	Plantain Island	Essequibo	Essequibo	GY	Guyana	South_America	66600	66621	5.85	-58.58	5.35	-58.75	0	0	1987-02-01	1989-12-31	1990-01-01	1995-12-31	0.780009	0.66678	0.744843	0.646169	0.867571	0.816042	-4.13797	11.9276	942.428	1097.46	702.068	777.215
G1105	GRDC	Guillemard Bridge	Kelantan	Kelantan	MY	Malaysia	Asia	11900	11972	5.77	102.15	5.55	102.15	0	0	1993-10-12	2001-12-31	2002-01-01	2011-04-24	0.541587	0.476235	0.21203	0.26215	0.559534	0.545533	0.494223	-15.8266	538.401	544.083	270.243	289.697
G1106	GRDC	Soubre	Sassandra	Sassandra	CI	Cote d'Ivoire	Africa	62000	63782	5.76	-6.6	5.75	-6.65	0	0	1987-02-01	1990-12-31	1991-01-01	1996-12-31	0.0754129	-1.02891	-4.00235	-37.0264	0.568237	0.40915	77.021	121.221	471.329	666.499	283.668	362.904
G1107	GRDC	Balat Sabah	Kinabatangan	Kinabatangan	MY	Malaysia	Asia	10800	10368	5.3	117.59	5.25	117.45	0	0	1990-12-28	2001-12-31	2002-01-01	2010-09-11	0.293621	0.485434	-0.0182495	0.295589	0.340498	0.709857	-17.9532	-39.9751	420.488	375.188	252.769	229.308
G1108	GRDC	Daboasi	Pra	Pra	GH	Ghana	Africa	22714	23290	5.1667	-1.6333	5.15	-1.65	0	0	1987-02-01	1992-12-31	1993-01-01	2006-12-31	0.656209	0.509681	0.222794	0.201561	0.681263	0.756328	12.8805	38.9944	103.167	158.905	74.539	110.406
G1109	GRDC	Zemio	Mbomou	Congo	CF	Central African Republic	Africa	29300	28257	5.03	25.15	5.05	25.15	0	0	1987-02-01	1987-12-31	1988-01-01	1994-03-30	0.232173		-0.922669		0.644305		67.6985		182.69		124.757
G1110	GRDC	Langa Tabiki	Maroni	Maroni	GF	French Guyana	South_America	60930	62801	4.98	-54.43	4.95	-54.45	0	0	1987-02-01	1990-12-31	1991-01-01	1996-10-01	0.883812	0.820897	0.795488	0.68574	0.893494	0.84233	-2.4791	5.26641	552.606	832.199	415.416	641.598
G1114	GRDC	Tate	Cavally	Cavally	CI	Cote d'Ivoire	Africa	28800	29588	4.38	-7.59	4.45	-7.55	0	0	1987-02-01	1991-12-31	1992-01-01	1996-12-31	0.775358	0.793077	0.657678	0.640351	0.821575	0.853542	6.39736	14.2762	277.288	313.552	190.075	203.086
G1115	GRDC	Bangui	Ubangi	Congo	CF	Central African Republic	Africa	500000	495752	4.37	18.58	4.35	18.65	0	0	1991-12-20	1998-12-31	1999-01-01	2007-12-30	0.864348	-0.257573	0.732767	-2.5023	0.881028	0.923967	6.45952	124.71	1282.18	4660.83	952.618	3819.86
G1116	GRDC	Estirao Do Cricou	Oiapoque	Oyapock	BR	Brazil	South_America	25120	25473	3.7217	-51.9308	3.85	-51.85	0	0	1987-02-01	1993-12-31	1994-01-01	2006-08-21	0.816818	0.6648	0.645392	0.608809	0.823089	0.853116	-3.53756	-21.0981	321.745	454.53	223.787	277.658
G1118	GRDC	Uaicas	Uraricoera	Amazonas	BR	Brazil	South_America	16065	15329	3.5497	-63.1692	3.45	-63.15	0	0	1997-05-18	2004-12-31	2005-01-01	2014-09-30	0.765279	0.719498	0.572678	0.506364	0.77552	0.791356	1.16549	14.8827	200.809	219.738	143.768	164.181
G1119	GRDC	Temerloh	Pahang	Pahang	MY	Malaysia	Asia	19000	19769	3.45	102.43	3.45	102.45	0	0	1993-09-08	2001-12-31	2002-01-01	2011-07-13	0.639739	0.478951	0.283166	-0.00608204	0.659631	0.625356	10.0538	32.3364	419.703	412.523	259.759	273.402
G1120	GRDC	Fazenda Cajupiranga	Uraricoera	Amazonas	BR	Brazil	South_America	37430	35727	3.4381	-61.0367	3.45	-61.15	0	0	1999-02-19	2006-12-31	2007-01-01	2015-02-28	0.832058	0.710422	0.64473	0.550358	0.845904	0.856653	5.39904	23.2914	459.614	550.537	330.314	398.8
G1121	GRDC	Fazenda Passarao	Uraricoera	Amazonas	BR	Brazil	South_America	50985	49198	3.2078	-60.5711	3.25	-60.55	0	0	1998-07-27	2005-12-31	2006-01-01	2015-02-28	0.823215	0.696699	0.631707	0.598047	0.854065	0.890065	9.36613	26.3179	666.951	676.84	478.669	506.823
G1122	GRDC	Salo	Sangha	Congo	CF	Central African Republic	Africa	68300	70875	3.18	16.12	3.45	16.05	0	0	1987-02-01	1989-12-31	1990-01-01	1994-03-31	0.160077		-2.79511		0.872745		79.3761		730.454		497.975
G1124	GRDC	Fe E Esperanca	Mucajai	Amazonas	BR	Brazil	South_America	13658	13233	2.8708	-61.4406	2.85	-61.45	0	0	1999-02-02	2006-12-31	2007-01-01	2015-02-28	0.580768	0.513277	-0.269259	-0.395693	0.768249	0.817295	29.1467	44.2033	219.484	265.353	146.782	182.935
G1129	GRDC	Caracarai	Branco	Amazonas	BR	Brazil	South_America	124980	126092	1.8214	-61.1236	1.85	-61.05	0	0	1998-04-08	2005-12-31	2006-01-01	2014-08-31	0.870775	0.700635	0.822859	0.732916	0.931213	0.920366	10.8166	25.0973	1220.97	1334.65	878.165	985.857
G1130	GRDC	Cucui	Negro	Amazonas	VE	Venezuela	South_America	61781	74213	1.2153	-66.8525	1.35	-66.85	0	0	1998-05-10	2005-12-31	2006-01-01	2015-01-31	0.865566	0.885433	0.798885	0.841431	0.911434	0.917666	-8.40208	-1.32585	1164.09	1107.97	950.198	891.173
G1131	GRDC	Missao Icana	Icana	Amazonas	BR	Brazil	South_America	22282	23131	1.0744	-67.5947	1.15	-67.65	0	0	1999-01-15	2006-12-31	2007-01-01	2015-01-31	0.734297	0.705837	0.518839	0.485318	0.842779	0.850173	-18.5349	-21.3012	568.985	651.998	436.435	498.402
G1132	GRDC	Serra Do Navio	Amapari	Araguari	BR	Brazil	South_America	10570	10514	0.9006	-52.01	0.95	-52.15	0	0	1998-04-02	2005-12-31	2006-01-01	2015-05-31	0.651829	0.768446	0.381936	0.53829	0.661552	0.852556	-3.97432	9.74584	264.23	158.372	164.451	121.072
G1134	GRDC	Porto Platon	Araguari	Araguari	BR	Brazil	South_America	29820	30676	0.7075	-51.4389	0.75	-51.55	0	0	1998-07-29	2005-12-31	2006-01-01	2015-01-31	0.628774	0.873032	0.310281	0.803173	0.632353	0.929217	-2.89781	9.05248	785.976	333.735	384.575	224.685
G1135	GRDC	D.J.Sade	Esmeraldas	Esmeraldas	EC	Ecuador	South_America	18800	19287	0.5233	-79.4153	0.45	-79.45	0	0	1987-02-01	1998-12-31	1999-01-01	2005-12-31	0.150324	0.245118	-0.291751	-0.745219	0.64775	0.651062	67.0937	63.9713	739.298	729.66	582.091	544.188
G1136	GRDC	Uaracu	Vaupes _ Uaupes	Amazonas	BR	Brazil	South_America	40506	40942	0.4769	-69.1281	0.45	-69.15	0	0	1999-04-02	2006-12-31	2007-01-01	2015-01-31	0.789807	0.790401	0.659481	0.686225	0.893245	0.876272	-18.0078	-14.3514	739.323	744.794	592.436	545.885
G1137	GRDC	Sao Felipe	Negro	Amazonas	BR	Brazil	South_America	110862	124061	0.3717	-67.3128	0.45	-67.35	0	0	1999-01-20	2006-12-31	2007-01-01	2015-01-31	0.885033	0.857203	0.806343	0.868923	0.910719	0.936733	-6.43192	-2.16438	1666.57	1568.43	1335.34	1228.1
G1139	GRDC	Curicuriari	Negro	Amazonas	BR	Brazil	South_America	194462	194185	-0.2006	-66.8022	-0.15	-66.85	0	0	1999-04-04	2006-12-31	2007-01-01	2015-03-31	0.894816	0.872545	0.821675	0.877094	0.921648	0.946315	-6.61494	-4.61549	2220.53	2151.14	1769.8	1644.85
G1142	GRDC	Serrinha	Negro	Amazonas	BR	Brazil	South_America	279945	282924	-0.4819	-64.8289	-0.45	-64.95	0	0	1999-04-03	2006-12-31	2007-01-01	2015-02-28	0.917931	0.914213	0.870375	0.862189	0.947072	0.93382	-5.91388	-4.03416	2495.99	2799.07	2000.96	2097.23
G1143	GRDC	Sao Francisco	Jari	Amazonas	BR	Brazil	South_America	51343	53181	-0.5678	-52.5692	-0.55	-52.55	0	0	1998-02-14	2005-12-31	2006-01-01	2014-03-22	0.893857	0.849944	0.796476	0.753015	0.908556	0.912378	5.2999	11.5643	431.051	461.37	309.056	312.89
G1144	GRDC	Aldeia Wai-Wai	Mapuera _ Urucurina	Amazonas	BR	Brazil	South_America	21400	21764	-0.6947	-57.9747	-0.65	-58.05	0	0	1996-12-19	2004-12-31	2005-01-01	2013-02-28	0.708827	0.33771	0.558076	0.0498187	0.892062	0.881668	26.9537	63.5833	408.776	531.824	304.111	395.719
G1145	GRDC	Garganta	Trombetas	Amazonas	BR	Brazil	South_America	37910	37597	-0.9978	-57.0431	-0.75	-56.85	0	0	1999-06-03	2006-12-31	2007-01-01	2015-03-31	0.912809	0.826505	0.826216	0.824092	0.914612	0.922753	-0.147536	12.4257	544.25	588.631	377.703	411.085
G1147	GRDC	Cach Da Porteira - Conj 1	Trombetas	Amazonas	BR	Brazil	South_America	76782	77779	-1.0875	-57.0469	-1.05	-57.05	0	0	1987-02-01	1989-12-31	1990-01-01	1996-12-31	0.193544	-4.71035	0.368918	-37.6151	0.756904	0.885402	61.1511	569.247	2038.47	2938.22	1509.29	2593.18
G1148	GRDC	Estirao Da Angelica	Mapuera _ Urucurina	Amazonas	BR	Brazil	South_America	26040	26212	-1.1006	-57.0569	-1.15	-57.15	0	0	1987-02-01	1993-12-31	1994-01-01	1999-12-31	0.413679	-0.958324	0.167674	-3.75807	0.853709	0.663998	54.4556	188.982	600.075	848.145	457.035	671.841
G1149	GRDC	Vista Alegre - Conj 1	Cumina _ Paru De Oeste	Amazonas	BR	Brazil	South_America	34751	35369	-1.1014	-56.04	-0.95	-56.15	0	0	1987-02-01	1988-12-31	1989-01-01	1994-11-30	-3.05396		-12.5723		0.0992638		393.413		718.727		422.928
G1150	GRDC	Vila Bittencourt	Caqueta _ Japura	Amazonas	CO	Colombia	South_America	197136	206592	-1.3947	-69.4283	-1.35	-69.45	0	0	1998-10-22	2005-12-31	2006-01-01	2015-02-28	0.758017	0.733015	0.518898	0.503013	0.862339	0.862249	-19.3282	-20.793	4016.23	4474.41	3348.54	3679.34
G1151	GRDC	Mineracao Caima	Nhamunda	Amazonas	BR	Brazil	South_America	10615	10008	-1.4381	-57.8269	-1.45	-57.85	0	0	1999-01-20	2006-12-31	2007-01-01	2015-01-31	0.745122	0.294742	0.635367	-0.366272	0.907505	0.322632	23.6824	-14.8074	167.835	409.191	117.158	323.739
G1152	GRDC	Boca Do Inferno	Curua	Amazonas	BR	Brazil	South_America	20803	19776	-1.5031	-54.8728	-1.45	-54.95	0	0	1997-11-13	2004-12-31	2005-01-01	2014-05-31	-0.258446	-0.784181	-1.71654	-4.14012	0.727986	0.861977	122.18	177.857	529.095	514.47	318.952	286.515
G1154	GRDC	Alto Bonito	Gurupi	Gurupi	BR	Brazil	South_America	31850	31888	-1.8006	-46.3161	-1.95	-46.25	0	0	1999-01-02	2006-12-31	2007-01-01	2015-02-28	0.44958	0.324875	-0.117083	-1.03467	0.937426	0.881429	52.194	62.746	463.124	568.598	257.262	330.886
G1155	GRDC	Acanaui	Caqueta _ Japura	Amazonas	BR	Brazil	South_America	242259	250770	-1.8211	-66.6	-1.85	-66.65	0	0	1991-12-21	1998-12-31	1999-01-01	2007-12-31	0.882908	0.854868	0.776189	0.700873	0.88586	0.929049	0.37498	12.6551	2370.82	2664.63	1908.16	2140.32
G1156	GRDC	Obidos	Amazon _ Amazonas	Amazonas	BR	Brazil	South_America	4680000	4664200	-1.9192	-55.5131	-1.95	-55.55	0	0	1997-09-24	2004-12-31	2005-01-01	2013-12-31	0.800649	0.815357	0.67589	0.628906	0.927253	0.939584	8.90965	11.8886	34865.7	31590.6	25072.4	23920.1
G1157	GRDC	Balbina P-8 (Uhe Balbina)	Uatuma	Amazonas	BR	Brazil	South_America	19126	19022	-1.9381	-59.4833	-1.95	-59.45	0	0	1987-02-01	1991-12-31	1992-01-01	1996-12-31	0.279733	-1.52328	-1.8962	-7.63185	0.455691	0.250853	46.893	234.467	582.95	880.829	458.108	779.517
G1160	GRDC	Badajos	Capim	Capim	BR	Brazil	South_America	38178	32852	-2.5128	-47.7681	-2.55	-47.75	0	0	1998-05-12	2005-12-31	2006-01-01	2015-03-31	0.0507957	-0.132053	-4.75004	-7.68034	0.909641	0.920935	71.1487	93.4856	733.108	847.826	458.63	541.984
G1161	GRDC	Jatuarana	Amazon _ Amazonas	Amazonas	BR	Brazil	South_America	2854286	2923340	-3.0633	-59.6478	-3.05	-59.65	0	0	1998-11-23	2005-12-31	2006-01-01	2015-01-31	0.879917	0.867598	0.747571	0.774517	0.888433	0.929781	3.44088	5.51121	22304.5	17367.5	16993.3	12755.8
G1162	GRDC	Santo Antonio Do Ica	Amazon _ Amazonas	Amazonas	BR	Brazil	South_America	1134540	1137140	-3.1106	-67.9314	-3.15	-67.95	0	0	1998-03-29	2005-12-31	2006-01-01	2015-02-28	0.902878	0.790411	0.830376	0.711171	0.924798	0.87705	-5.03715	-7.66201	8447.35	10626.5	7025.72	8756.23
G1164	GRDC	Altamira	Xingu	Amazonas	BR	Brazil	South_America	446203	447109	-3.2147	-52.2122	-3.35	-52.15	0	0	1998-07-17	2005-12-31	2006-01-01	2015-02-13	0.580527	0.589868	0.466131	0.567344	0.951991	0.947852	41.6676	40.5819	5437.48	4637.24	4102.03	3562.78
G1165	GRDC	Manacapuru	Amazon	Amazonas	BR	Brazil	South_America	2147736	2202820	-3.3106	-60.6094	-3.35	-60.65	388	0	1997-05-06	2004-12-31	2005-01-01	2013-07-31	0.703405	0.744804	0.525864	0.522497	0.831057	0.80129	-0.572904	-1.37666	22000.3	19657.1	17635.1	15936.4
G1166	GRDC	Fazenda Rural Zebu	Gurupi	Gurupi	BR	Brazil	South_America	14240	13893	-3.3197	-46.8456	-3.45	-46.95	0	0	1998-07-31	2005-12-31	2006-01-01	2015-03-31	-0.811831	-1.27608	-28.3521	-52.8981	0.882015	0.841359	140.838	181.737	287.699	361.95	177.051	220.075
G1167	GRDC	Sao Paulo De Olivenca	Amazon _ Amazonas	Amazonas	BR	Brazil	South_America	990781	1011620	-3.4397	-68.7628	-3.45	-68.75	0	0	1998-05-10	2005-12-31	2006-01-01	2015-02-28	0.867998	0.850627	0.843267	0.751311	0.93414	0.878332	-0.980827	-4.76954	6569.17	7754.43	5154.81	6363.91
G1168	GRDC	Luzilandia	Parnaiba	Parnaiba	BR	Brazil	South_America	322823	298969	-3.4539	-42.37	-3.45	-42.25	0	0	1992-04-01	1999-12-31	2000-01-01	2007-12-31	-1.18518	-2.33665	-22.9162	-54.7229	0.863164	0.731747	209.598	327.637	2615.66	3355.38	1423.92	1996.62
G1169	GRDC	Nina Rodrigues	Munim	Atlantico	BR	Brazil	South_America	12450	13291	-3.4594	-43.8989	-3.45	-43.95	0	0	1992-04-01	1999-12-31	2000-01-01	2007-12-31	-0.748504	-1.61086	-3.66062	-10.4302	0.890469	0.866985	174.475	260.706	262.973	362.034	143.615	180.583
G1170	GRDC	Cantanhede	Itapecuru	Itapecuru	BR	Brazil	South_America	49500	50244	-3.6278	-44.3792	-3.65	-44.25	0	0	1997-09-21	2004-12-31	2005-01-01	2013-12-31	-1.56078	-1.51567	-10.3464	-10.8575	0.872318	0.810443	255.696	250.775	993.783	1044.93	496.494	534.67
G1171	GRDC	Pindare-Mirim	Pindare	Mearim	BR	Brazil	South_America	34030	36249	-3.6611	-45.4583	-3.65	-45.45	0	0	1991-08-11	1998-12-31	1999-01-01	2007-12-31	-0.523909	-0.616335	-4.9333	-5.26245	0.890996	0.887486	151.294	160.524	652.468	566.883	365.939	294.699
G1172	GRDC	Tinguis	Longa	Parnaiba	BR	Brazil	South_America	24100	22619	-3.7239	-41.9742	-3.65	-41.95	0	0	1992-04-01	1999-12-31	2000-01-01	2007-12-31	-1.19879	-2.09409	-2.83703	-5.92308	0.733886	0.769371	216.332	307.345	436.652	647.063	243.207	324.543
G1173	GRDC	Fazenda Cipauba	Bacaja	Amazonas	BR	Brazil	South_America	24575	24545	-3.7314	-51.5675	-3.65	-51.55	0	0	1987-02-01	1987-12-31	1988-01-01	2009-02-28	0.18772		0.033512		0.911014		79.9082		478.066		293.212
G1175	GRDC	Esperantina	Longa	Parnaiba	BR	Brazil	South_America	11000	11179	-3.9028	-42.2297	-3.95	-42.25	0	0	1991-09-28	1999-12-31	2000-01-01	2007-12-31	-0.589401	-1.46969	-0.553337	-2.28483	0.766082	0.744765	152.586	242.607	199.051	322.14	121.482	180.687
G1176	GRDC	Itapeua	Amazon _ Amazonas	Amazonas	BR	Brazil	South_America	1769000	1777090	-4.0578	-63.0278	-4.05	-63.05	0	0	1996-02-04	2003-12-31	2004-01-01	2012-09-30	0.714619	0.799346	0.641725	0.618652	0.877605	0.83435	-3.18695	-0.0469647	13968	14366.4	11012.3	11294.8
G1178	GRDC	Barreira Alta	Jutai	Amazonas	BR	Brazil	South_America	35880	35782	-4.2211	-67.8925	-4.25	-67.95	0	0	1988-02-14	1999-12-31	2000-01-01	2009-12-31	0.800531	0.902184	0.64924	0.813071	0.814713	0.912099	0.833903	0.612318	524.247	360.96	363.876	266.943
G1179	GRDC	Estirao Da Santa Cruz	Tefe	Amazonas	BR	Brazil	South_America	13708	13871	-4.2922	-65.2017	-4.35	-65.25	0	0	1997-12-10	2004-12-31	2005-01-01	2015-01-31	0.782613	0.464126	0.524503	0.0933456	0.803003	0.480107	5.58466	-3.17137	209.46	329.051	147.07	199.038
G1180	GRDC	Kinshasa	Congo	Congo	CD	Congo	Africa	3475000	3618130	-4.3	15.3	-4.05	15.65	0	0	1994-12-30	2001-12-31	2002-01-01	2010-12-31	0.673409	0.328926	0.264744	-4.71825	0.681694	0.651693	3.57972	48.9184	8105.17	25266.2	6034.97	20552.1
G1181	GRDC	Barreira Branca	Bia	Amazonas	BR	Brazil	South_America	11047	11168	-4.3256	-67.3444	-4.35	-67.35	0	0	1988-03-02	1998-12-31	1999-01-01	2008-06-30	0.355033	0.0514107	-0.806982	-0.0053619	0.829331	0.3076	-58.9713	24.0846	1151.63	530.4	973.501	384.978
G1182	GRDC	Estirao Do Repouso	Javari	Amazonas	PE	Peru	South_America	62105	61526	-4.3408	-70.9056	-4.35	-70.95	0	0	1998-12-26	2005-12-31	2006-01-01	2015-04-30	0.909957	0.793349	0.831698	0.66706	0.914095	0.820602	-2.20336	-3.05177	622.772	779.316	484.798	631.636
G1183	GRDC	Pedra Do O	Iriri	Amazonas	BR	Brazil	South_America	123827	123309	-4.5278	-54.0125	-4.45	-53.95	0	0	1987-02-01	1999-12-31	2000-01-01	2009-12-31	0.485522	0.788573	0.270393	0.738748	0.815061	0.926145	46.4419	19.786	2422.13	1364.14	1374.92	939.621
G1184	GRDC	Santa Maria	Curuca	Amazonas	BR	Brazil	South_America	24351	23994	-4.5794	-71.4131	-4.65	-71.45	0	0	1988-08-16	2004-12-31	2005-01-01	2015-04-30	0.849932	0.665088	0.750464	0.405767	0.873016	0.69958	-7.0216	8.66281	333.069	453.863	252.555	355.318
G1185	GRDC	Aruma - Jusante	Purus	Amazonas	BR	Brazil	South_America	359853	364428	-4.7286	-62.1453	-4.75	-62.25	0	0	1998-12-07	2005-12-31	2006-01-01	2014-11-30	0.457395	-19.9883	-0.0340212	-308.592	0.460294	0.572033	-5.56389	2097.69	9449.77	12298.5	7753.59	10321.2
G1187	GRDC	Seringal Do Itui	Itui	Amazonas	BR	Brazil	South_America	19103	18977	-4.7333	-70.3	-4.95	-70.45	0	0	1987-02-01	1987-12-31	1988-01-01	1992-12-31	0.427259		0.17671		0.525547		-23.5858		735.624		424.107
G1188	GRDC	Gaviao	Jurua	Amazonas	BR	Brazil	South_America	162000	162347	-4.8392	-66.8506	-4.95	-66.85	0	0	1997-12-28	2004-12-31	2005-01-01	2015-02-28	0.913178	0.905322	0.829792	0.83088	0.920842	0.913692	3.31948	-3.27865	1314.29	1221.8	922.077	925.846
G1189	GRDC	Caxias	Itapecuru	Itapecuru	BR	Brazil	South_America	32700	32921	-4.8653	-43.3583	-4.85	-43.35	0	0	1991-04-12	1999-12-31	2000-01-01	2007-12-31	-3.6667	-5.52087	-132.094	-355.078	0.865531	0.805278	458.098	640.188	530.339	768.106	295.313	431.915
G1191	GRDC	Morada Nova Ii	Banabuiu	Jaguaribe	BR	Brazil	South_America	17900	17662	-5.1219	-38.4464	-5.15	-38.35	0	0	1999-03-07	2006-12-31	2007-01-01	2015-06-30	-0.753532	-0.859869	0.00445794	-1.51261	0.747037	0.826571	167.13	184.069	82.1709	129.783	29.0694	30.8108
G1193	GRDC	Palmeiras Do Javari	Javari	Amazonas	PE	Peru	South_America	16256	16650	-5.1389	-72.8136	-5.15	-72.85	0	0	1998-04-12	2006-12-31	2007-01-01	2015-04-30	0.867131	0.786373	0.744341	0.682551	0.869839	0.827264	0.629152	-0.708969	210.218	217.433	161.975	171.166
G1195	GRDC	Fazenda Cantinho Ii	Poti	Parnaiba	BR	Brazil	South_America	50000	49871	-5.2025	-42.6967	-5.45	-42.55	0	0	1991-11-12	1998-12-31	1999-01-01	2007-12-31	-2.47359	-2.28865	-7.58144	-5.4851	0.552388	0.668708	342.974	325.361	599.684	518.826	294.47	258.84
G1196	GRDC	Fazenda Boa Esperanca	Poti	Parnaiba	BR	Brazil	South_America	19300	19510	-5.2231	-41.7375	-5.25	-41.75	0	0	1992-04-01	1999-12-31	2000-01-01	2007-12-31	-2.1933	-5.41609	-2.66014	-12.486	0.632199	0.634408	313.852	638.766	179.524	184.675	73.08	82.3465
G1198	GRDC	Maraba	Tocantins	Tocantins	BR	Brazil	South_America	690920	689694	-5.3386	-49.1244	-5.35	-49.05	0	0	1998-06-12	2005-12-31	2006-01-01	2015-02-28	0.554523	0.638898	0.0721196	0.378502	0.910359	0.940264	42.1368	28.2504	7231.78	6512.15	4602.98	3857.91
G1199	GRDC	Colocacao Caxias	Jutai	Amazonas	BR	Brazil	South_America	10257	10035	-5.3831	-68.9983	-5.55	-69.15	0	0	1990-08-19	1998-12-31	1999-01-01	2010-03-14	0.74807	0.785948	0.666384	0.742528	0.861534	0.862205	-18.1323	-0.372927	211.26	177.736	150.955	137.018
G1200	GRDC	Fazenda Alegria	Itacaiunas	Tocantins	BR	Brazil	South_America	37600	37435	-5.4867	-49.2214	-5.45	-49.25	0	0	1997-02-12	2005-12-31	2006-01-01	2015-02-28	0.702368	0.563328	0.565422	0.283716	0.914924	0.857259	28.1028	41.2449	409.731	534.281	270.223	354.707
G1202	GRDC	Cajueiro	Curua	Amazonas	BR	Brazil	South_America	35213	35454	-5.65	-54.5208	-5.85	-54.55	0	0	1987-09-12	1996-12-31	1997-01-01	2006-12-31	0.691097	0.806111	0.649598	0.730568	0.913635	0.922591	29.43	17.5452	483.884	405.315	298.349	281.93
G1205	GRDC	Manicore	Madeira	Amazonas	BR	Brazil	South_America	1150000	1132190	-5.8167	-61.3019	-5.85	-61.35	0	0	1998-09-12	2005-12-31	2006-01-01	2015-03-31	0.287057	0.911331	-1.6834	0.856024	0.810219	0.942194	67.274	5.48243	19439.3	5289.63	13285.2	3779.34
G1206	GRDC	Fortaleza	Tapajos	Amazonas	BR	Brazil	South_America	363000	362668	-6.0453	-57.6428	-5.85	-57.45	0	0	1991-09-03	1999-12-31	2000-01-01	2008-10-31	0.889736	0.78615	0.852303	0.714367	0.950593	0.96182	8.42789	16.833	2482.57	2982.86	1605.06	2072.41
G1208	GRDC	Bacaba	Tapaua	Amazonas	BR	Brazil	South_America	38270	38229	-6.3192	-64.8861	-6.35	-64.95	0	0	1997-06-26	2004-12-31	2005-01-01	2014-11-30	0.710722	-0.0919377	0.553826	-0.608974	0.763671	0.52747	7.47458	89.6078	716.95	1003.41	532.66	740.663
G1209	GRDC	Nova Esperanca	Marmelos	Amazonas	BR	Brazil	South_America	26200	26418	-6.3592	-61.7661	-6.55	-61.75	0	0	2006-01-01	2009-12-31	2010-01-01	2015-03-31	0.885176	0.843618	0.800975	0.869385	0.914155	0.953033	7.61627	-14.3578	366.752	315.224	253.275	224.944
G1210	GRDC	Jardim De Piranhas	Piranhas-Acu	Atlantico_Trecho Norte/Nordeste	BR	Brazil	South_America	21350	21476	-6.3781	-37.3525	-6.45	-37.35	0	0	1998-12-29	2005-12-31	2006-01-01	2015-06-30	0.788077	0.747146	0.553497	0.520396	0.796093	0.750725	2.68523	-4.23829	133.284	69.4128	38.9867	20.7524
G1211	GRDC	Ico	Salgado	Jaguaribe	BR	Brazil	South_America	12000	12932	-6.4067	-38.8672	-6.45	-38.85	0	0	1998-11-26	2005-12-31	2006-01-01	2015-04-30	-0.0988842	-0.377774	-0.414026	-0.385646	0.611488	0.726562	99.2565	131.428	113.503	70.0386	42.1873	30.1448
G1212	GRDC	Xambioa	Araguaia	Tocantins	BR	Brazil	South_America	364500	364099	-6.4097	-48.5422	-6.35	-48.55	0	0	1997-01-01	2003-12-31	2004-01-01	2013-02-28	0.512277	0.651584	0.224421	0.568247	0.92384	0.932522	48.0946	34.1764	4593.5	3407.11	3009.37	2247.37
G1213	GRDC	Santos Dumont	Jurua	Amazonas	BR	Brazil	South_America	142234	142646	-6.4403	-68.2461	-6.55	-68.35	0	0	1997-11-24	2004-12-31	2005-01-01	2015-02-28	0.944519	0.873397	0.895876	0.847696	0.947311	0.933701	-1.6979	-9.31695	1024.08	1143.23	728.586	872.145
G1215	GRDC	Eirunepe - Montante	Jurua	Amazonas	BR	Brazil	South_America	77136	76103	-6.6844	-69.8811	-6.75	-69.95	0	0	1996-12-16	2004-12-31	2005-01-01	2015-02-28	0.762371	0.833425	0.584884	0.729314	0.911316	0.923755	17.9344	11.734	785.066	587.967	463.386	424.654
G1217	GRDC	Boa Sorte	Xingu	Amazonas	BR	Brazil	South_America	206863	207161	-6.7358	-51.9953	-6.95	-52.25	0	0	1993-12-22	2005-12-31	2006-01-01	2015-03-29	0.757202	0.788957	0.675866	0.681621	0.950337	0.928393	21.9724	16.2062	1629.71	1447.19	1224.71	1123.19
G1218	GRDC	Boa Esperanca	Fresco	Amazonas	BR	Brazil	South_America	43030	42706	-6.7358	-51.774	-6.75	-51.75	0	0	1990-07-01	1997-12-31	1998-01-01	2009-04-30	0.84443	0.775888	0.797042	0.776177	0.920055	0.934848	13.1596	21.2511	421.262	429.891	297.775	309.256
G1219	GRDC	Santarem	Sucunduri	Amazonas	BR	Brazil	South_America	14597	13764	-6.75	-58.93	-6.65	-59.05	0	0	1994-02-17	2001-12-31	2002-01-01	2010-03-31	0.629054	0.630612	0.629217	0.667771	0.909366	0.918084	34.3124	33.5884	276.563	239.112	183.327	165.118
G1220	GRDC	Santarem Sucunduri	Sucunduri	Amazonas	BR	Brazil	South_America	12700	12421	-6.7956	-59.0422	-6.85	-59.05	0	0	1998-08-13	2005-12-31	2006-01-01	2015-04-30	0.767655	0.752282	0.767621	0.758615	0.928434	0.899561	21.2875	18.6266	227.507	202.603	149.935	135.182
G1222	GRDC	Ipixuna	Jurua	Amazonas	BR	Brazil	South_America	55806	55259	-7.0556	-71.6892	-7.05	-71.75	0	0	1996-02-02	2003-12-31	2004-01-01	2012-04-30	0.86721	0.786537	0.778119	0.779788	0.915178	0.930701	9.97239	18.5619	506.814	478.287	318.91	354.435
G1223	GRDC	Ponte Da Batalha	Paraiba	Paraiba	BR	Brazil	South_America	19244	19372	-7.13	-35.0475	-7.15	-34.95	0	0	1987-02-01	1992-12-31	1993-01-01	2013-12-31	0.253303	0.322275	-0.647318	-0.762432	0.257342	0.490168	7.26307	3.1841	37.9559	57.628	10.5751	21.0688
G1225	GRDC	Prainha Velha	Aripuana	Amazonas	BR	Brazil	South_America	131000	130682	-7.2078	-60.65	-7.25	-60.65	0	0	1998-03-19	2005-12-31	2006-01-01	2015-04-30	0.663354	0.901335	0.463361	0.81894	0.918394	0.918133	31.9466	5.47415	2049.72	1116.92	1308.57	699.295
G1227	GRDC	Labrea	Purus	Amazonas	BR	Brazil	South_America	226351	225241	-7.2581	-64.7975	-7.25	-64.75	0	0	1999-09-03	2006-12-31	2007-01-01	2015-04-30	0.771863	0.882177	0.588443	0.873588	0.896641	0.946481	17.6241	-10.4956	2748.77	1471.26	1755.68	1044.11
G1228	GRDC	Carolina	Tocantins	Tocantins	BR	Brazil	South_America	276520	272983	-7.3375	-47.4731	-7.35	-47.45	0	0	1991-04-12	1998-12-31	1999-01-01	2007-12-31	0.480234	0.463145	-0.382602	-0.238861	0.888908	0.914407	34.6877	50.8859	2889.94	3156.97	1663.78	1893.54
G1229	GRDC	Barra Do Sao Manuel	Tapajos	Amazonas	BR	Brazil	South_America	333000	328733	-7.3397	-58.1553	-7.35	-58.15	0	0	1989-12-06	2000-12-31	2001-01-01	2009-04-30	0.756621	0.660149	0.639594	0.272804	0.949701	0.920883	22.0368	30.8953	2982.98	3801.95	2044.14	2567.52
G1230	GRDC	Envira	Tarauaca	Amazonas	BR	Brazil	South_America	48317	50312	-7.4281	-70.0225	-7.45	-70.05	0	0	1996-04-08	2003-12-31	2004-01-01	2015-02-28	0.883497	0.836733	0.773175	0.718795	0.890985	0.875588	3.95536	10.0541	555.178	552.976	364.877	370.361
G1231	GRDC	Humaita	Madeira	Amazonas	BR	Brazil	South_America	1090000	1073780	-7.5028	-63.0183	-7.45	-63.05	0	0	1998-01-07	2005-12-31	2006-01-01	2015-03-31	0.67425	0.858563	0.381487	0.832543	0.935046	0.941737	25.3222	12.2409	10985.4	5273.1	7151.24	3986.53
G1232	GRDC	Fazenda Borangaba	Pauini	Amazonas	BR	Brazil	South_America	23365	23372	-7.55	-67.55	-7.55	-67.55	0	0	1998-09-07	2005-12-31	2006-01-01	2015-04-30	0.913654	0.722546	0.86657	0.683079	0.933207	0.908339	-5.47106	-24.5538	246.242	379.943	161.95	268.716
G1233	GRDC	Fazenda Boa Lembranca	Roosevelt	Amazonas	BR	Brazil	South_America	59400	59248	-7.5928	-60.7094	-7.65	-60.75	0	0	1995-08-31	2002-12-31	2003-01-01	2011-08-31	0.895906	0.953865	0.841854	0.912031	0.935154	0.955646	8.06364	-1.26818	545.879	373.114	369.237	259.281
G1235	GRDC	Cruzeiro Do Sul	Jurua	Amazonas	BR	Brazil	South_America	38537	37841	-7.6331	-72.6617	-7.65	-72.65	0	0	1996-02-23	2003-12-31	2004-01-01	2015-03-31	0.734138	0.749438	0.453281	0.680911	0.805603	0.858826	18.0949	16.2703	598.402	464.773	391.563	326.195
G1236	GRDC	Boca Do Guariba	Aripuana	Amazonas	BR	Brazil	South_America	70100	69972	-7.7394	-60.5761	-7.75	-60.55	0	0	1998-05-25	2005-12-31	2006-01-01	2014-12-31	0.396908	0.602902	0.165126	0.493138	0.938189	0.956721	59.8257	39.2464	1369.09	840.494	917.543	538.571
G1237	GRDC	Seringal Fortaleza	Purus	Amazonas	BR	Brazil	South_America	153016	153725	-7.7156	-66.9997	-7.75	-66.95	0	0	1998-10-09	2005-12-31	2006-01-01	2015-04-30	0.921805	0.866871	0.879573	0.86225	0.948855	0.941292	4.07956	-11.9268	1234.96	1211.81	824.186	772.017
G1238	GRDC	Foz Do Juruena	Juruena	Amazonas	BR	Brazil	South_America	182000	181498	-7.7311	-58.2808	-7.55	-58.25	0	0	1987-02-01	1990-12-31	1991-01-01	1996-03-15	-0.154566	0.74337	-1.82039	0.713839	0.544834	0.95951	102.04	11.0652	4207.56	1352.19	2981.61	952.109
G1239	GRDC	Leontino	Guariba	Amazonas	BR	Brazil	South_America	16300	15743	-7.7394	-60.5761	-7.85	-60.55	0	0	1997-04-03	2004-12-31	2005-01-01	2015-04-30	0.586568	0.733796	0.327477	0.679414	0.914492	0.945815	40.3231	25.8934	282.379	169.364	186.036	119.471
G1240	GRDC	Tarauaca - Jusante	Tarauaca	Amazonas	BR	Brazil	South_America	16050	16363	-8.1458	-70.7153	-8.15	-70.75	0	0	1994-01-05	2002-12-31	2003-01-01	2012-04-30	0.713784	0.434369	0.459911	0.296975	0.716548	0.570112	-3.33024	-22.1365	340.181	659.629	212.591	336.164
G1241	GRDC	Feijo	Envira	Amazonas	BR	Brazil	South_America	16400	16445	-8.1636	-70.3564	-8.25	-70.45	0	0	1997-07-05	2004-12-31	2005-01-01	2015-03-31	0.767298	0.817593	0.572087	0.657023	0.774205	0.823088	-5.4015	-4.42849	342.18	250.86	225.269	163.345
G1242	GRDC	Conceicao Do Araguaia	Araguaia	Tocantins	BR	Brazil	South_America	320290	319643	-8.2694	-49.2594	-8.35	-49.25	0	0	1996-05-10	2003-12-31	2004-01-01	2012-11-30	0.575696	0.636487	0.240302	0.482416	0.883106	0.898521	40.4952	34.888	3984.55	3210.67	2342.04	1950.68
G1243	GRDC	Fazenda Paracati Ii	Parnaiba	Parnaiba	BR	Brazil	South_America	26000	26261	-8.2708	-45.6683	-8.25	-45.65	0	0	1992-04-01	1999-12-31	2000-01-01	2007-12-31	-0.312634	-0.616647	-11.7013	-23.2533	0.739227	0.657006	97.1514	119.139	330.407	352.094	188.253	221.481
G1245	GRDC	Tupiratins	Tocantins	Tocantins	BR	Brazil	South_America	243841	242578	-8.3917	-48.1114	-8.35	-48.15	0	0	1996-12-29	2003-12-31	2004-01-01	2013-02-28	0.425685	0.561298	-0.662535	-0.134751	0.908504	0.836221	41.1394	35.9788	2693.09	2370.65	1670.71	1485.17
G1246	GRDC	Valparaiso - Montante	Purus	Amazonas	BR	Brazil	South_America	103285	105320	-8.6533	-67.375	-8.65	-67.35	0	0	1998-09-20	2005-12-31	2006-01-01	2015-04-30	0.831213	0.861512	0.751693	0.776129	0.922313	0.907464	13.7655	10.3011	1129.86	915.645	650.032	543.317
G1249	GRDC	Santa Isabel	Candeias	Amazonas	BR	Brazil	South_America	12600	12565	-8.7986	-63.7106	-8.75	-63.75	0	0	1998-03-15	2005-12-31	2006-01-01	2014-09-30	0.920753	0.875698	0.859042	0.786286	0.928685	0.888253	-3.40057	-3.32195	128.129	125.523	89.0797	78.9345
G1250	GRDC	Santa Rosa	Teles Pires _ Sao Manuel	Amazonas	BR	Brazil	South_America	131000	131432	-8.8578	-57.4019	-8.85	-57.45	0	0	1989-06-16	1998-12-31	1999-01-01	2007-12-31	0.862799	0.845112	0.767776	0.797632	0.917116	0.933135	10.2538	13.8422	1070.15	1092.79	691.405	750.323
G1251	GRDC	Manoel Urbano	Purus	Amazonas	BR	Brazil	South_America	33693	33171	-8.8842	-69.2681	-8.75	-69.15	0	0	1991-07-23	2001-12-31	2002-01-01	2014-05-31	0.723522	0.759867	0.500732	0.606048	0.731172	0.797184	-4.57111	-11.5795	623.39	602.145	402.225	375.756
G1252	GRDC	Tabajara	Ji-Parana _ Machado	Amazonas	BR	Brazil	South_America	60300	59651	-8.9322	-62.0556	-8.95	-62.05	0	0	1988-11-19	1997-12-31	1998-01-01	2006-12-31	0.924612	0.886564	0.857087	0.864605	0.929711	0.951592	2.38211	10.2505	447.687	439.049	296.39	308.209
G1253	GRDC	Thaumaturgo	Jurua	Amazonas	BR	Brazil	South_America	16581	15956	-8.9344	-72.7892	-8.95	-72.75	0	0	1995-07-14	2002-12-31	2003-01-01	2015-03-31	0.671695	0.593196	0.357253	0.422631	0.683889	0.732924	6.94335	24.1087	399.825	327.174	259.028	214.111
G1254	GRDC	Seringal Da Caridade	Purus	Amazonas	BR	Brazil	South_America	63166	63111	-9.0439	-68.5772	-9.05	-68.55	0	0	1993-05-01	2001-12-31	2002-01-01	2010-05-31	0.687167	0.881976	0.46507	0.770095	0.703103	0.894247	-6.24489	1.46837	1405.26	746.996	712.76	468.661
G1255	GRDC	Floriano Peixoto	Acre	Amazonas	BR	Brazil	South_America	33469	34819	-9.0667	-67.3969	-9.05	-67.35	0	0	1992-10-23	2001-12-31	2002-01-01	2010-05-31	0.600235	0.762597	0.258553	0.511581	0.761152	0.763717	31.5214	1.0511	467.384	436.562	287.033	263.975
G1256	GRDC	Porto Real	Do Sono	Tocantins	BR	Brazil	South_America	44910	43758	-9.3069	-47.9292	-9.35	-47.95	0	0	1993-09-28	2000-12-31	2001-01-01	2013-02-27	0.548814	0.59398	-0.222193	-0.114533	0.796658	0.802117	24.3775	28.0987	550.548	466.379	346.691	304.408
G1257	GRDC	Seringal Sao Jose	Iaco _ Yaco	Amazonas	BR	Brazil	South_America	10471	10472	-9.3744	-68.7239	-9.75	-68.85	0	0	1987-02-01	1998-12-31	1999-01-01	2010-03-31	0.657644	0.717106	0.364496	0.443749	0.662325	0.722087	-5.41372	3.74675	259.003	230.499	157.147	141.737
G1259	GRDC	Miracema Do Tocantins	Tocantins	Tocantins	BR	Brazil	South_America	186834	186699	-9.5675	-48.3786	-9.55	-48.35	0	0	1996-05-27	2003-12-31	2004-01-01	2013-02-28	0.347821	0.426055	-1.07582	-0.702311	0.867227	0.845815	58.5665	50.316	2151.66	1919.38	1340.74	1183.39
G1260	GRDC	Jusante Foz Peixoto De Azevedo	Teles Pires _ Sao Manuel	Amazonas	BR	Brazil	South_America	81600	81617	-9.6406	-56.0194	-9.65	-56.15	0	0	1996-01-23	2003-12-31	2004-01-01	2013-02-28	0.907084	0.918103	0.874586	0.869336	0.951759	0.932716	4.8814	0.37975	569.495	490.098	379.698	312.361
G1261	GRDC	Abuna	Madeira	Amazonas	BR	Brazil	South_America	921000	907734	-9.7031	-65.3647	-9.75	-65.35	0	0	1997-08-29	2004-12-31	2005-01-01	2014-01-31	0.575459	0.380298	0.0422196	-0.272956	0.934533	0.741552	39.4165	53.7597	10259.2	9861.76	7104.16	6881.91
G1262	GRDC	Morada Nova - Jusante	Abuna	Amazonas	BO	Bolivia	South_America	31000	30954	-9.7847	-65.5275	-9.85	-65.55	0	0	1990-05-03	1997-12-31	1998-01-01	2006-12-31	0.874221	0.637706	0.755666	0.60603	0.879664	0.833506	3.10768	-22.2872	277.652	747.65	172.626	407.146
G1263	GRDC	Concisa	Roosevelt	Amazonas	BR	Brazil	South_America	24300	24460	-9.8169	-60.6919	-9.85	-60.65	0	0	1987-02-01	1993-12-31	1994-01-01	2000-12-31	0.671775	0.486819	0.561338	0.319066	0.754427	0.790376	-9.32606	-45.5755	479.372	943.766	231.553	630.034
G1266	GRDC	Novo Acordo	Do Sono	Tocantins	BR	Brazil	South_America	18500	18070	-9.9633	-47.6747	-9.95	-47.65	0	0	1996-04-27	2003-12-31	2004-01-01	2013-01-31	0.472818	0.506605	-0.609031	-0.45391	0.761014	0.600052	26.5917	26.0969	238.034	231.358	149.397	140.355
G1267	GRDC	Branco	Acre	Amazonas	BR	Brazil	South_America	22670	23338	-9.975	-67.8008	-10.05	-67.85	0	0	1992-12-25	2001-12-31	2002-01-01	2010-05-31	0.688596	0.68571	0.529499	0.392402	0.875279	0.852085	28.5308	26.2255	277.168	284.534	160.496	165.752
G1269	GRDC	Mbesuma Pontoon(60773245)	Chambeshi	Congo	ZM	Zambia	Africa	13276	10758	-10	32.1667	-9.85	32.15	0	0	1987-02-01	1992-12-31	1993-01-01	2004-12-31	0.523197	0.499878	-0.364448	-0.348741	0.636394	0.607901	22.7564	12.3885	62.5191	69.4713	34.7002	40.351
G1270	GRDC	Indeco	Teles Pires _ Sao Manuel	Amazonas	BR	Brazil	South_America	52200	51340	-10.1133	-55.5706	-10.15	-55.55	0	0	1997-02-01	2003-12-31	2004-01-01	2013-02-28	0.763802	0.839298	0.680319	0.776992	0.952294	0.945982	15.6306	13.8874	439.036	315.113	288.057	209.175
G1272	GRDC	Humboldt	Aripuana	Amazonas	BR	Brazil	South_America	15200	15127	-10.1694	-59.4661	-10.25	-59.45	0	0	1991-07-27	1999-12-31	2000-01-01	2007-12-31	0.900138	0.917213	0.805159	0.883691	0.910947	0.941884	4.04429	3.56673	131.061	100.585	84.1536	71.5983
G1273	GRDC	Estrada Cuiaba - Santarem	Peixoto De Azevedo	Amazonas	BR	Brazil	South_America	17278	17115	-10.2194	-54.9708	-10.15	-55.25	0	0	1987-07-12	2004-12-31	2005-01-01	2013-02-28	0.437393	-1.7328	-0.0263248	-7.52682	0.939184	0.650289	55.5235	269.35	250.474	436.877	172.535	312.46
G1274	GRDC	Barreira Da Cruz	Javaes	Tocantins	BR	Brazil	South_America	40327	39796	-10.5647	-49.9342	-10.55	-49.95	0	0	1989-10-05	1999-12-31	2000-01-01	2007-12-31	-3.58913	-0.638714	-13.9964	-3.9377	0.4348	0.594729	453.883	158.301	1307.06	1261.86	802.661	791.885
G1275	GRDC	Guajara-Mirim	Mamore	Amazonas	BR	Brazil	South_America	609000	602082	-10.7925	-65.3478	-10.75	-65.35	0	0	1990-05-05	1997-12-31	1998-01-01	2014-01-31	0.601596	0.619256	0.109639	0.0271055	0.852507	0.820093	36.8366	32.7102	4181.58	5219.26	2761.72	3448.62
G1276	GRDC	Ji-Parana	Ji-Parana _ Machado	Amazonas	BR	Brazil	South_America	32800	32278	-10.8736	-61.9356	-10.85	-61.95	0	0	1988-05-25	1997-12-31	1998-01-01	2006-12-31	0.882175	0.855679	0.762964	0.78736	0.8845	0.923962	2.32065	12.2349	294.609	275.292	187.953	191.129
G1278	GRDC	Fazenda Belem	Vaza Barris	Vaza Barris	BR	Brazil	South_America	15740	15308	-10.9431	-37.3469	-11.05	-37.25	0	0	1998-09-24	2005-12-31	2006-01-01	2015-01-31	0.273709	0.232526	-0.481897	-1.20125	0.299832	0.298307	16.5488	29.2112	15.1153	32.6253	8.45462	10.1543
G1279	GRDC	Old Pontoon	Chambeshi	Congo	ZM	Zambia	Africa	34745	30884	-10.95	31.07	-10.95	31.15	0	0	1987-02-01	1994-12-31	1995-01-01	2004-12-31	0.737194	0.809902	0.515318	0.679902	0.8713	0.851771	14.2386	-4.60316	132.004	87.6351	72.9297	54.7494
G1280	GRDC	Queimadas	Itapicuru	Itapicuru	BR	Brazil	South_America	11825	11773	-10.9733	-39.6328	-10.95	-39.65	0	0	1998-09-23	2006-12-31	2007-01-01	2015-01-31	-0.0992899	-0.371636	-5.38725	-2.28929	0.509683	0.567377	71.0048	129.956	36.8907	57.5114	8.82124	20.3989
G1281	GRDC	Fazenda Porto Limpo	Preto	Sao Francisco	BR	Brazil	South_America	22100	22695	-11.2356	-43.9494	-11.25	-43.95	0	0	1998-10-31	2005-12-31	2006-01-01	2015-01-31	-1.20619	-1.38274	-60.58	-69.598	0.691932	0.796501	145.638	187.931	223.567	275.687	151.706	183.813
G1283	GRDC	Fontanilhas	Juruena	Amazonas	BR	Brazil	South_America	55900	54834	-11.3583	-58.3428	-11.45	-58.35	0	0	1997-01-29	2004-12-31	2005-01-01	2013-03-31	-0.681706	-0.435262	-4.33855	-1.43124	0.928576	0.933679	15.4297	0.703066	683.677	433.914	522.178	370.242
G1284	GRDC	Fazenda Lobeira	Manuel Alves	Tocantins	BR	Brazil	South_America	14475	14121	-11.5328	-48.2886	-11.55	-48.25	0	0	1989-05-17	1997-12-31	1998-01-01	2006-12-31	0.437418	0.349207	-0.152866	-0.309552	0.794903	0.765923	52.1997	60.722	226.282	278.963	126.895	158.532
G1285	GRDC	Porto Dos Gauchos	Arinos	Amazonas	BR	Brazil	South_America	37100	37394	-11.5367	-57.4236	-11.55	-57.45	0	0	1992-04-01	1999-12-31	2000-01-01	2007-12-31	0.580946	0.409427	-0.295372	-1.70299	0.873984	0.886841	32.0967	50.8022	383.938	479.759	256.166	346.401
G1286	GRDC	Morpara	Sao Francisco	Sao Francisco	BR	Brazil	South_America	345000	337857	-11.5583	-43.2825	-11.55	-43.25	0	0	1998-02-22	2005-12-31	2006-01-01	2015-01-31	0.442856	0.223884	-0.733596	-2.02494	0.823851	0.810088	35.2416	40.5549	1832.54	1996.78	1172.67	1234.63
G1287	GRDC	Sao Felix Do Araguaia	Araguaia	Tocantins	BR	Brazil	South_America	193923	192045	-11.6181	-50.6625	-11.65	-50.65	0	0	1991-10-01	1998-12-31	1999-01-01	2007-12-31	0.550713	0.306889	0.170137	-1.01732	0.959107	0.91921	41.4977	66.8499	1885.19	2889.1	1170.17	1854.25
G1288	GRDC	Cachoeirao	Teles Pires _ Sao Manuel	Amazonas	BR	Brazil	South_America	34600	34880	-11.6517	-55.7025	-11.55	-55.65	0	0	1993-12-25	2000-12-31	2001-01-01	2013-02-28	0.671645	0.755348	0.560247	0.539181	0.933949	0.906694	11.6393	18.0075	329.586	327.726	236.012	211.448
G1289	GRDC	Sitio Bela Vista	Ji-Parana _ Machado	Amazonas	BR	Brazil	South_America	16100	16221	-11.6525	-61.215	-11.65	-61.15	0	0	1988-05-25	1997-12-31	1998-01-01	2006-12-31	0.800931	0.804311	0.592315	0.667794	0.815455	0.885476	7.42338	15.8097	170.246	141.394	104.152	89.4736
G1290	GRDC	Cachoeira Do Cachimbo	Branco	Amazonas	BR	Brazil	South_America	10100	10371	-11.9306	-62.1528	-11.75	-61.25	0	0	1990-07-12	1997-12-31	1998-01-01	2006-12-31	0.812865	0.759322	0.620232	0.57766	0.822795	0.87248	5.92371	20.3504	101.934	98.0426	61.0364	64.2563
G1291	GRDC	Usina Altamira	Itapicuru	Itapicuru	BR	Brazil	South_America	35150	34958	-11.7347	-37.8033	-11.75	-37.85	0	0	1998-12-26	2005-12-31	2006-01-01	2015-01-31	0.129196	-0.377999	-2.45907	-1.72914	0.31658	0.515849	46.7908	127.493	45.5227	90.9096	23.8339	40.6447
G1292	GRDC	Fazenda Tombador	Do Sangue	Amazonas	BR	Brazil	South_America	24700	25073	-11.7181	-58.0481	-11.75	-58.05	0	0	1994-02-07	2003-12-31	2004-01-01	2013-02-28	-0.147169	0.0248666	-7.74215	-4.29127	0.909125	0.893718	58.9672	43.1918	482.035	355.202	324.239	229.552
G1293	GRDC	Fazenda Telesforo	Araguaia	Tocantins	BR	Brazil	South_America	131600	130801	-11.9167	-50.6667	-11.85	-50.65	0	0	1987-02-01	1987-12-31	1988-01-01	1996-02-13	-0.211503		-5.53642		0.897537		117.925		2861.23		1924.19
G1294	GRDC	Chembe Ferry	Luapula	Congo	ZM	Zambia	Africa	123072	122560	-11.9666	28.75	-11.95	28.75	0	0	1989-04-04	1996-12-31	1997-01-01	2005-11-30	-0.0437763	-1.68952	-5.27066	-32.6152	0.4463	0.347824	70.298	257.174	1007.31	912.918	620.874	529.672
G1295	GRDC	Jacinto	Santa Tereza	Tocantins	BR	Brazil	South_America	13811	13893	-11.9819	-48.6572	-11.95	-48.65	0	0	1989-05-30	1997-12-31	1998-01-01	2006-12-31	0.159298	0.550092	-0.275887	0.295056	0.897328	0.840105	83.333	42.0278	198.776	219.565	114.896	132.433
G1296	GRDC	Peixe	Tocantins	Tocantins	BR	Brazil	South_America	130052	127812	-12.0231	-48.5328	-12.05	-48.55	0	0	1997-07-24	2004-12-31	2005-01-01	2013-10-31	0.158215	0.17058	-3.43461	-2.4406	0.507566	0.74239	55.3598	38.9099	1485.53	1447.42	1041.12	886.237
G1297	GRDC	Barreira Do Pequi	Javaes	Tocantins	BR	Brazil	South_America	8150	7263	-12.0986	-49.9481	-12.05	-49.95	0	0	1995-12-09	2003-12-31	2004-01-01	2013-01-31	0.0614632	0.531886	0.0820154	0.319913	0.361233	0.639375	-40.7436	17.9637	897.337	210.715	352.683	131.928
G1298	GRDC	Riachao Do Jacuipe	Jacuipe	Paraguacu	BR	Brazil	South_America	10560	10293	-11.8072	-39.3864	-12.05	-39.25	0	0	1993-07-08	2001-12-31	2002-01-01	2010-08-31	0.271208	0.155226	0.0524886	-0.248752	0.465911	0.272806	34.5973	26.6719	46.819	38.2108	11.5671	8.8234
G1300	GRDC	Santo Antonio Do Leverger	Das Mortes	Tocantins	BR	Brazil	South_America	59163	58496	-12.2919	-50.9636	-12.25	-50.95	0	0	1996-10-05	2003-12-31	2004-01-01	2013-03-31	0.549986	0.638683	-0.0976801	0.291517	0.921716	0.941354	37.7228	30.9033	576.055	476.655	360.397	307.698
G1301	GRDC	Praia Alta	Formoso	Tocantins	BR	Brazil	South_America	6610	5948	-12.4178	-49.5892	-12.45	-49.55	0	0	1997-02-02	2004-12-31	2005-01-01	2013-02-28	0.416966	0.65035	0.279578	0.666362	0.887423	0.901078	56.8126	32.6569	74.1073	67.0609	43.0299	36.2502
G1303	GRDC	Fazenda Santa Fe	Paraguacu	Paraguacu	BR	Brazil	South_America	31488	31436	-12.5156	-39.8481	-12.55	-39.85	0	0	1998-11-28	2005-12-31	2006-01-01	2015-01-31	0.596602	0.62185	0.0493243	0.09032	0.663117	0.740985	21.5814	14.3969	72.2217	95.8719	32.5905	47.7224
G1305	GRDC	Teles Pires	Teles Pires _ Sao Manuel	Amazonas	BR	Brazil	South_America	13900	13818	-12.6742	-55.7928	-12.65	-55.85	0	0	1992-02-03	2001-12-31	2002-01-01	2013-02-20	0.858399	0.703332	0.767526	0.363308	0.905609	0.832491	2.77795	23.0214	153.019	188.053	118.162	120.833
G1306	GRDC	Sao Salvador	Tocantins	Tocantins	BR	Brazil	South_America	63522	63226	-12.7425	-48.2367	-12.75	-48.25	0	0	1988-11-30	1997-12-31	1998-01-01	2006-06-30	0.116114	0.252821	-1.40849	-0.504672	0.166667	0.71997	29.4253	68.1255	1106.94	954.851	705.882	601.787
G1309	GRDC	Pedras Negras	Guapore	Amazonas	BR	Brazil	South_America	110000	108110	-12.8514	-62.8992	-12.85	-62.95	0	0	1989-10-25	1997-12-31	1998-01-01	2006-10-31	0.286593	0.133853	-1.68802	-2.63855	0.81575	0.84621	64.344	82.877	925.763	1131.03	559.605	752.191
G1311	GRDC	Luiz Alves	Araguaia	Tocantins	BR	Brazil	South_America	117580	114106	-13.2097	-50.585	-13.25	-50.55	0	0	1990-07-28	1998-12-31	1999-01-01	2007-12-31	0.501552	0.460196	-0.134456	-0.426348	0.917049	0.924356	44.8532	44.7805	1305.13	1579.63	784.568	965.912
G1312	GRDC	Mpatamato	Kafue	Zambezi	ZM	Zambia	Africa	12001	11439	-13.25	28.1333	-13.15	28.15	0	0	1990-06-18	1991-12-31	1992-01-01	2004-12-31	0.794352		0.659875		0.894668		16.1032		48.824		27.8359
G1314	GRDC	Ndubeni	Kafue	Zambezi	ZM	Zambia	Africa	18509	18553	-13.4	27.82	-13.35	27.85	0	0	1987-09-17	1994-12-31	1995-01-01	2005-10-31	0.591342	0.405873	0.175754	-0.776313	0.899973	0.793014	34.3214	31.0665	104.881	133.428	56.8742	71.2467
G1316	GRDC	Pimenteiras	Guapore	Amazonas	BO	Bolivia	South_America	54200	54297	-13.4858	-61.05	-13.55	-61.05	0	0	1990-09-16	1997-12-31	1998-01-01	2006-10-31	0.384898	0.318773	-1.16697	-1.87302	0.862738	0.891621	42.7144	56.4471	394.47	468.655	226.293	300.713
G1317	GRDC	Porto Roncador	Teles Pires _ Sao Manuel	Amazonas	BR	Brazil	South_America	10800	10138	-13.5575	-55.3347	-13.55	-55.35	0	0	1993-08-07	2000-12-31	2001-01-01	2012-02-17	0.86206	0.821132	0.744823	0.681265	0.868279	0.865012	0.440447	11.6088	156.463	143.856	109.868	105.67
G1318	GRDC	Jusante Do Rio Pintado	Crixas-Acu	Tocantins	BR	Brazil	South_America	18600	17832	-13.5614	-50.4011	-13.55	-50.35	0	0	1995-09-18	2003-12-31	2004-01-01	2012-11-30	0.379941	0.406297	-0.131854	-0.241244	0.887995	0.779059	60.9396	55.1061	220.84	235.1	142.761	156.695
G1319	GRDC	Kabompo Pontoon(60380051)	Kabompo	Zambezi	ZM	Zambia	Africa	42740	41852	-13.6	24.2166	-13.55	24.25	0	0	1990-06-28	1999-12-31	2000-01-01	2005-10-31	-0.368189	-1.03272	-12.3373	-25.9738	0.933755	0.881401	87.3206	192.042	361.028	463.868	224.123	300.97
G1321	GRDC	Machiya Ferry(60334280)	Kafue	Zambezi	ZM	Zambia	Africa	23065	23182	-13.65	27.6167	-13.65	27.65	0	0	1987-02-01	1992-12-31	1993-01-01	2004-12-31	0.367408	0.407563	-0.397593	-0.745515	0.932858	0.823637	59.0454	47.072	138.797	142.013	68.5179	65.0467
G1322	GRDC	Bandeirantes	Araguaia	Tocantins	BR	Brazil	South_America	92638	90486	-13.6897	-50.8	-13.65	-50.75	0	0	1992-12-25	1999-12-31	2000-01-01	2011-06-13	0.669853	0.537571	0.426802	0.0134791	0.931962	0.911252	25.7745	42.9516	900.649	1118.69	574.278	675.078
G1323	GRDC	Kelongwa School(60334550)	Lunga	Zambezi	ZM	Zambia	Africa	19779	19861	-13.7	26.3333	-13.65	26.35	0	0	1987-02-01	1987-12-31	1988-01-01	1992-09-30	0.199625		-2.32495		0.793024		55.963		134.986		65.0805
G1324	GRDC	Nova Roma (Faz.Sucuri)	Parana	Tocantins	BR	Brazil	South_America	22834	22474	-13.7625	-46.8375	-13.75	-46.85	0	0	1989-05-07	1998-12-31	1999-01-01	2007-12-31	0.741302	0.349438	0.487627	-0.796736	0.815209	0.83561	17.8798	58.6213	171.659	278.849	98.8131	131.371
G1325	GRDC	Mount Nancar	Daly	Daly	AU	Australia	Australia_Oceania	47100	46243	-13.8319	130.734	-13.95	130.85	0	0	1995-07-18	2002-12-31	2003-01-01	2011-09-15	0.539996	0.581182	0.598572	0.777364	0.891965	0.924331	43.3257	37.8834	500.454	392.626	240.09	168.821
G1326	GRDC	Trecho Medio	Das Mortes	Tocantins	BR	Brazil	South_America	44320	40690	-14.0867	-51.6964	-14.05	-51.75	0	0	1997-02-02	2004-12-31	2005-01-01	2013-03-31	0.639333	0.780023	0.14084	0.612706	0.87469	0.899608	28.6277	13.4888	389.305	315.923	238.332	196.82
G1327	GRDC	Juvenilia	Carinhanha	Sao Francisco	BR	Brazil	South_America	16300	16346	-14.26	-44.1522	-14.25	-44.15	0	0	1994-03-14	2001-12-31	2002-01-01	2010-05-31	0.0426844	0.0236628	-7.51688	-7.05808	0.730056	0.643488	68.4967	55.2644	111.27	106.338	80.6022	73.3534
G1328	GRDC	Lukulu(60370030)	Zambezi	Zambezi	ZM	Zambia	Africa	206531	210570	-14.3833	23.2333	-14.45	23.15	0	0	1987-02-01	1994-12-31	1995-01-01	2004-11-26	-0.903662	-1.64943	-7.55728	-22.9814	0.938798	0.86864	190.164	263.956	1971.72	2503.25	1320.04	1758.48
G1329	GRDC	Mswebi	Kafue	Zambezi	ZM	Zambia	Africa	50479	49997	-14.4166	27	-14.45	27.05	0	0	1987-02-01	1988-12-31	1989-01-01	2005-10-26	-0.292772		-8.55636		0.752295		98.0915		382.204		158.815
G1330	GRDC	Porto Uruacu	Maranhao	Tocantins	BR	Brazil	South_America	34334	34176	-14.5186	-49.0417	-14.55	-49.05	0	0	1987-01-04	1991-12-31	1992-01-01	1996-10-24	0.656221	0.695438	0.242005	0.419248	0.848301	0.789788	25.6277	21.9544	413.94	431.178	228.987	216.004
G1332	GRDC	Xavantina	Das Mortes	Tocantins	BR	Brazil	South_America	24950	24842	-14.6725	-52.355	-14.65	-52.35	0	0	1990-09-22	1999-12-31	2000-01-01	2013-03-31	0.682061	0.648064	0.467183	0.270091	0.868541	0.823747	8.18357	10.572	204.713	204.402	128.936	122.883
G1333	GRDC	Red Rock	Roper	Roper	AU	Australia	Australia_Oceania	47400	43219	-14.6985	134.418	-14.65	134.45	0	0	1994-06-14	2001-12-31	2002-01-01	2011-09-13	-0.173988	-0.395019	-0.0432058	-0.327074	0.70492	0.721298	107.725	132.358	456.313	364.41	224.155	169.345
G1334	GRDC	Colonia Dos Americanos	Das Almas	Tocantins	BR	Brazil	South_America	18282	18357	-14.7397	-49.0639	-14.75	-49.05	0	0	1987-02-01	1991-12-31	1992-01-01	1996-10-26	0.644079	0.697785	0.163396	0.395217	0.81929	0.811759	25.5618	7.30322	248.52	129.506	142.925	83.0658
G1335	GRDC	Manga	Sao Francisco	Sao Francisco	BR	Brazil	South_America	202000	197329	-14.7572	-43.9322	-14.75	-43.95	0	0	1998-03-11	2005-12-31	2006-01-01	2014-11-30	0.649429	0.516449	0.313016	-0.164529	0.88961	0.849019	21.7762	24.1952	1242.68	1302.5	792.033	797.97
G1336	GRDC	Aruana	Araguaia	Tocantins	BR	Brazil	South_America	76964	74851	-14.9128	-51.0814	-14.85	-51.05	0	0	1995-09-29	2002-12-31	2003-01-01	2013-01-31	0.643291	0.719188	0.373458	0.542041	0.925761	0.923601	24.6927	22.2466	731.47	635.603	436.698	402.214
G1337	GRDC	Kalpowar Crossing	Normanby	Na	AU	Australia	Australia_Oceania	12930	12983	-14.917	144.211	-14.85	144.15	0	0	2005-09-12	2006-12-31	2007-01-01	2011-08-30	0.587728		0.743877		0.877267		30.583		144.481		66.4418
G1338	GRDC	Kafue Hook Bridge(60334669)	Kafue	Zambezi	ZM	Zambia	Africa	96239	95090	-14.9333	25.9166	-14.95	25.95	0	0	1988-12-31	1996-12-31	1997-01-01	2005-12-31	-0.862413	-1.17317	-7.57495	-13.6179	0.885627	0.904595	185.281	214.315	748.592	825.311	423.088	405.577
G1339	GRDC	Kalabo	Luanginga	Zambezi	ZM	Zambia	Africa	34621	32860	-14.9666	22.6833	-14.95	22.65	0	0	1987-02-01	1993-12-31	1994-01-01	2004-12-31	-1.24254	-0.238815	-19.2222	-6.02647	0.432348	0.723042	212.91	112.67	152.622	156.547	68.8572	74.2517
G1340	GRDC	Luangwa Road Bridge(60332040)	Luangwa	Zambezi	ZM	Zambia	Africa	142760	142698	-14.9667	30.2167	-15.15	30.25	0	0	1987-02-01	1988-12-31	1989-01-01	1993-09-30	0.24698		-0.415082		0.821695		73.1553		1098.32		573.066
G1341	GRDC	Ponte Quebra Linha	Maranhao	Tocantins	BR	Brazil	South_America	11008	10657	-14.9775	-48.6739	-14.95	-48.65	0	0	1993-04-01	2000-12-31	2001-01-01	2008-12-31	0.633445	0.573606	0.124662	-0.138006	0.667601	0.676102	13.8193	25.9073	113.579	102.302	62.8559	58.593
G1342	GRDC	Mato Grosso	Guapore	Amazonas	BR	Brazil	South_America	22500	21836	-15.0092	-59.9581	-15.05	-59.95	0	0	1990-05-10	1999-12-31	2000-01-01	2007-12-31	0.441294	0.537309	-0.630702	-0.0731629	0.790452	0.733799	48.2146	37.8427	112.675	124.21	61.9306	69.6562
G1343	GRDC	Great North Road Bridge	Mwembeshi	Zambezi	ZM	Zambia	Africa	NA	821	-15.1667	28.1667	-15.15	28.05	0	0	1987-02-01	1994-12-31	1995-01-01	2004-12-31	0.702377	0.466893	0.39374	-0.611565	0.722432	0.70586	-2.27776	29.4134	6.53134	6.98653	3.94526	3.30183
G1345	GRDC	Passagem Da Br-309	Culuene	Tocantins	BR	Brazil	South_America	17160	17330	-14.6111	-53.9986	-15.25	-53.05	0	0	1996-08-23	2003-12-31	2004-01-01	2012-11-30	0.476067	0.728562	-0.134194	0.593502	0.884	0.877101	18.3367	3.94549	162.382	110.948	99.1149	80.2758
G1346	GRDC	Ceres(Posto Biquinha)	Das Almas	Tocantins	BR	Brazil	South_America	10538	10502	-15.2753	-49.5519	-15.25	-49.55	0	0	1994-04-01	2001-12-31	2002-01-01	2009-12-31	0.492629	0.604917	-0.227807	0.040796	0.758347	0.733363	43.9461	12.4933	133.87	118.958	83.351	77.7117
G1347	GRDC	Coolibah Homestead	Victoria	Victoria	AU	Australia	Australia_Oceania	44900	44297	-15.5547	130.964	-16.85	131.25	0	0	1995-02-22	2002-12-31	2003-01-01	2011-08-23	0.664353	0.734417	0.398078	0.531018	0.712873	0.746416	14.7357	-7.68802	505.363	327.825	184.65	118.338
G1348	GRDC	Ipiau	De Contas	Prado	BR	Brazil	South_America	30360	30302	-14.1397	-39.6869	-15.55	-39.35	0	0	1998-10-30	2005-12-31	2006-01-01	2015-01-31	0.314406	0.458324	-1.02842	-0.159158	0.491149	0.499056	11.7685	-5.20865	81.1227	103.693	41.8618	53.1214
G1349	GRDC	Tarrara Bar	Ord	Ord	AU	Australia	Australia_Oceania	51028	51268	-15.56	128.69	-15.55	128.35	0	0	1998-05-10	2004-12-31	2005-01-01	2011-08-24	0.473882	0.434577	-0.381956	-0.141096	0.711426	0.670162	17.4768	-1.41682	450.138	450.82	194.526	220.929
G1350	GRDC	Araguaiana	Araguaia	Tocantins	BR	Brazil	South_America	50930	50835	-15.7381	-51.8281	-15.55	-51.75	0	0	1990-05-10	1999-12-31	2000-01-01	2013-02-26	0.725746	0.623467	0.475408	0.133726	0.793861	0.838098	17.8624	29.4719	719.856	679.288	419.963	350.647
G1353	GRDC	Kasaka(60334977)	Kafue	Zambezi	ZM	Zambia	Africa	153351	150062	-15.8166	28.2166	-15.85	28.25	0	0	1988-04-10	1995-12-31	1996-01-01	2004-10-31	-1.04325	-1.20972	-15.7125	-13.4034	0.243866	0.236834	40.3459	25.2527	1393.87	1323.24	913.797	794.389
G1354	GRDC	Peres	Caiapo	Tocantins	BR	Brazil	South_America	12084	12062	-15.8897	-51.8528	-15.85	-51.85	0	0	1992-04-28	1999-12-31	2000-01-01	2013-11-02	0.823975	0.787929	0.636962	0.566185	0.837015	0.829678	6.3942	12.1041	144.653	148.347	86.7715	83.2489
G1355	GRDC	Barra Do Garcas	Araguaia	Tocantins	BR	Brazil	South_America	36800	36441	-15.8914	-52.2278	-15.85	-52.05	0	0	1988-01-19	1998-12-31	1999-01-01	2007-12-31	0.813979	0.548034	0.611117	-0.23654	0.837879	0.752087	7.90025	35.2129	394.556	616.265	220.825	327.966
G1356	GRDC	Victoria Highway	West Baines	Victoria	AU	Australia	Australia_Oceania	10204	10100	-15.9319	129.735	-15.95	129.75	0	0	1990-11-12	1998-12-31	1999-01-01	2008-02-25	0.56973	0.597961	0.242063	0.118396	0.624267	0.604822	16.1675	3.44573	216.177	217.404	53.7657	57.717
G1358	GRDC	Koolatah	Mitchell	Mitchell	AU	Australia	Australia_Oceania	45872	45866	-15.9509	142.377	-15.75	142.15	0	0	1995-10-03	2002-12-31	2003-01-01	2012-02-21	0.779978	0.682972	0.671585	0.575961	0.833576	0.768404	9.78896	9.62643	470.127	534.095	180.128	214.552
G1359	GRDC	Caceres (Dnpvn)	Paraguai _ Paraguay	Parana	BR	Brazil	South_America	32774	32380	-16.0761	-57.7022	-16.05	-57.75	0	0	1997-01-08	2004-12-31	2005-01-01	2013-07-31	0.834301	0.705247	0.682305	0.666762	0.875218	0.894007	5.33642	-21.0258	194.293	192.14	115.86	141.074
G1360	GRDC	Borroloola Crossing	Macarthur	Macarthur	AU	Australia	Australia_Oceania	15700	14940	-16.08	136.318	-15.95	136.45	0	0	1992-12-08	2001-12-31	2002-01-01	2011-05-07	0.575828	-0.189158	0.419673	0.14275	0.709754	0.648197	23.7509	104.805	280.404	274.09	80.6917	71.2392
G1361	GRDC	Senanga(60370001)	Zambezi	Zambezi	ZM	Zambia	Africa	284538	285458	-16.1167	23.25	-16.05	23.25	0	0	1987-02-01	1995-12-31	1996-01-01	2004-12-31	-0.780036	-0.940145	-10.2364	-15.5918	0.771765	0.710487	175.163	188.65	2564.81	2450.35	1568.71	1479.12
G1362	GRDC	Jacinto	Jequitinhonha	Jequitinhonha	BR	Brazil	South_America	63300	62039	-15.4936	-41.4503	-16.15	-40.35	0	0	1998-10-22	2005-12-31	2006-01-01	2015-06-30	0.378399	0.598743	-0.413774	-0.00229036	0.388395	0.746516	10.752	26.1286	745.416	418.473	287.914	191.791
G1364	GRDC	Ponte Do Cedro	Verde	Tocantins	BR	Brazil	South_America	19100	17926	-17.5794	-52.6014	-16.25	-52.55	0	0	1995-10-24	2003-12-31	2004-01-01	2013-02-28	0.826087	0.783612	0.647018	0.666081	0.844219	0.826943	2.40989	-12.8879	212.66	209.427	120.29	114.992
G1365	GRDC	M.I.M. Pump	Macarthur	Macarthur	AU	Australia	Australia_Oceania	10400	10184	-16.4526	136.085	-16.45	136.05	0	0	1988-11-28	1995-12-31	1996-01-01	2007-08-28	0.285336	-0.693781	-0.309685	-0.999651	0.504978	0.475363	49.0002	156.275	190.166	174.119	39.5702	35.1032
G1367	GRDC	Rondonopolis	Vermelho	Parana	BR	Brazil	South_America	21800	22668	-16.4789	-54.6506	-16.45	-54.95	0	0	1988-11-07	1999-12-31	2000-01-01	2007-12-31	0.528532	0.387259	-0.286818	-1.3951	0.88113	0.858294	39.3358	50.4815	237.375	324.366	147.368	209.593
G1368	GRDC	Porto Mandacaru	Jequitinhonha	Jequitinhonha	BR	Brazil	South_America	16230	15320	-16.6789	-42.4856	-16.85	-42.05	0	0	1999-10-04	2006-12-31	2007-01-01	2015-06-30	0.51719	0.51283	-0.219789	0.0714584	0.574718	0.653691	21.5442	-6.57914	113.928	99.2215	53.6431	54.2605
G1369	GRDC	Porto Alegre	Paracatu	Sao Francisco	BR	Brazil	South_America	41300	40755	-16.9067	-45.3825	-16.95	-45.35	0	0	1996-03-03	2003-12-31	2004-01-01	2014-04-30	0.788702	0.627434	0.586209	0.162053	0.85553	0.813569	13.7675	29.8149	334.636	292.584	204.095	169.57
G1371	GRDC	Old Ord Homestead	Ord	Ord	AU	Australia	Australia_Oceania	19513	19645	-17.3726	128.855	-17.25	128.85	0	0	1988-05-31	1995-12-31	1996-01-01	2004-10-08	0.398468	0.352335	0.400338	0.204702	0.643424	0.715218	2.05758	55.102	552.411	276.175	91.3893	57.8843
G1372	GRDC	Ruacana(64740001)	Cunene_ unene	Cunene		Namibia	Africa	91815	85253	-17.4	14.2167	-17.45	14.15	0	452	1994-02-26	2001-12-31	2002-01-01	2013-02-25	0.0862789	-0.312257	-1.75043	-4.2129	0.814088	0.810948	88.6778	128.601	464.127	354.565	259.145	183.045
G1373	GRDC	Katima Mulilo(64370001)	Zambezi	Zambezi		Namibia	Africa	339521	331113	-17.4833	24.3	-17.45	24.35	0	0	1999-09-15	2006-12-31	2007-01-01	2015-09-20	-0.116134	-0.197353	-1.76305	-2.09324	0.825565	0.757674	110.07	117.088	2723.65	2115.54	1764.98	1237.07
G1375	GRDC	Varzea Da Palma	Das Velhas	Sao Francisco	BR	Brazil	South_America	26500	26084	-17.5947	-44.7139	-17.55	-44.75	0	0	1999-06-24	2006-12-31	2007-01-01	2015-06-30	0.774878	0.802104	0.517149	0.625109	0.811552	0.841548	8.83987	1.03535	215.127	197.512	115.056	112.9
G1377	GRDC	Dimond Gorge	Fitzroy	Fitzroy (Western Australia)	AU	Australia	Australia_Oceania	17152	17221	-17.6722	126.028	-17.75	125.95	0	0	1988-10-13	1995-12-31	1996-01-01	2004-09-10	0.810321	0.459521	0.657804	0.13459	0.820305	0.729527	0.400695	46.1954	222.977	367.203	65.5577	70.8169
G1379	GRDC	Willare	Fitzroy	Fitzroy (Western Australia)	AU	Australia	Australia_Oceania	91902	92204	-17.75	123.5	-17.85	123.65	0	0	1998-01-08	2003-12-31	2004-01-01	2011-04-29	0.72675	0.806092	0.633916	0.659726	0.824984	0.826022	17.3263	4.90544	488.299	616.814	140.802	196.873
G1380	GRDC	Glenore Weir	Norman	Flinders	AU	Australia	Australia_Oceania	39360	38249	-17.862	141.13	-17.85	141.15	0	0	1996-01-26	2003-12-31	2004-01-01	2012-02-21	-0.251945	-1.96841	-0.144005	-3.1958	0.867258	0.823022	122.529	294.484	351.267	370.944	141.534	137.101
G1381	GRDC	Rundu(64932101)	Okavango _ Cubango	Okavango		Namibia	Africa	104058	100280	-17.9	19.7667	-17.85	19.65	0	0	1999-08-27	2006-12-31	2007-01-01	2015-08-24	-1.03763	-0.738453	-12.5817	-6.95405	0.865606	0.892718	202.468	173.357	736.72	451.045	490.968	306.692
G1382	GRDC	Mukwe(64932102)	Okavango _ Cubango	Okavango	BW	Botswana	Africa	244572	240290	-18.0333	21.4333	-19.85	23.35	0	0	1997-07-06	2004-12-31	2005-01-01	2014-04-28	-1.62219	-0.733788	-44.3899	-16.5763	0.666191	0.850009	249.95	160.178	1480.54	794.652	918.328	501.389
G1383	GRDC	Walkers Bend	Flinders	Flinders	AU	Australia	Australia_Oceania	106300	105640	-18.165	140.857	-17.65	140.75	0	0	1995-07-05	2002-12-31	2003-01-01	2012-02-21	0.122888	-0.0982773	0.0117766	0.0178285	0.645287	0.444555	75.0103	78.4051	613.558	423.929	243.089	165.858
G1384	GRDC	Rockfields	Gilbert	Gilbert	AU	Australia	Australia_Oceania	10987	10816	-18.2038	142.875	-18.25	142.95	0	0	1996-02-22	2003-12-31	2004-01-01	2012-02-21	0.607309	0.315183	0.414205	0.0906639	0.678492	0.584256	11.013	47.2438	205.68	151.865	52.0534	40.8816
G1385	GRDC	Fitzroy Crossing	Fitzroy	Fitzroy (Western Australia)	AU	Australia	Australia_Oceania	46133	46440	-18.2101	125.579	-18.45	125.25	0	0	1995-06-19	2002-12-31	2003-01-01	2011-06-15	0.798611	0.840448	0.666463	0.735872	0.820239	0.859145	-1.11781	-6.7586	406.977	412.26	110	131.098
G1386	GRDC	Floraville Homestead	Leichhardt	Leichhardt	AU	Australia	Australia_Oceania	23660	23412	-18.257	139.883	-18.15	139.85	0	0	1995-05-23	2002-12-31	2003-01-01	2011-02-11	0.726933	0.725588	0.669525	0.607969	0.818295	0.804976	3.31214	14.7054	349.395	222.091	75.6515	46.9734
G1388	GRDC	Coxim	Taquari	Parana	BR	Brazil	South_America	27040	27066	-18.5078	-54.7619	-18.35	-55.05	0	0	1989-05-07	1998-12-31	1999-01-01	2007-12-31	-0.150214	-0.0344468	-8.38347	-8.77087	0.688812	0.643413	53.968	64.4561	318.467	384.633	210.658	272.586
G1390	GRDC	Gregory Downs	Gregory	Na	AU	Australia	Australia_Oceania	12690	12592	-18.6421	139.253	-18.85	139.05	0	0	1991-11-09	1998-12-31	1999-01-01	2007-07-09	0.0994131	0.133153	0.0805714	-0.516764	0.482298	0.310709	58.0981	46.0553	144.84	112.531	32.042	24.8229
G1393	GRDC	Linhares	Doce	Doce	BR	Brazil	South_America	78456	77704	-19.4075	-40.0639	-19.45	-40.15	0	0	1987-02-01	1989-12-31	1990-01-01	1994-12-31	0.479909	0.493953	-0.00132428	0.00872868	0.835352	0.826852	49.3097	11.7433	718.673	543.326	434.933	280.82
G1395	GRDC	Porto Esperanca	Paraguai _ Paraguay	Parana	BR	Brazil	South_America	363500	363790	-19.6006	-57.4372	-19.55	-57.45	0	0	1987-02-01	1990-12-31	1991-01-01	1995-12-31	-1.02327	-1.03836	-34.4988	-30.867	0.0899212	0.191008	171.459	180.442	6010.12	6553.16	4175.57	4511.78
G1397	GRDC	Clare	Burdekin	Burdekin	AU	Australia	Australia_Oceania	129900	125304	-19.765	147.24	-19.65	147.45	0	0	1996-02-25	2003-12-31	2004-01-01	2012-02-21	0.556607	0.141746	0.326658	-0.308164	0.67818	0.554579	25.1535	69.802	1309.79	883.22	439.478	301.372
G1401	GRDC	Miranda	Miranda	Parana	BR	Brazil	South_America	15460	14379	-20.2408	-56.3992	-20.35	-56.35	0	0	1988-03-27	1997-12-31	1998-01-01	2006-12-20	0.493617	-0.0476967	-0.3752	-1.37862	0.579628	0.734763	27.4776	99.8916	84.4927	174.596	57.4883	128.001
G1402	GRDC	Coolenar Pool	De Grey	De Grey	AU	Australia	Australia_Oceania	50007	51283	-20.3114	119.249	-20.35	119.25	0	0	1995-08-26	2002-12-31	2003-01-01	2011-08-22	0.670007	0.47631	0.434562	0.387939	0.749222	0.63109	19.9308	12.407	178.475	326.729	39.6668	81.4124
G1407	GRDC	Jimbegnyinoo Pool	Fortescue	Fortescue	AU	Australia	Australia_Oceania	18371	18340	-21.3331	116.156	-22.45	119.65	0	0	1987-02-01	1992-12-31	1993-01-01	2000-05-07	-0.201986	-0.179287	-0.0685152	-0.0980763	0.0241832	0.00979777	-4.13576	-13.8341	104.186	27.9355	17.9039	4.53592
G1409	GRDC	Delfino Costa	Anhandui	Parana	BR	Brazil	South_America	13590	13709	-21.6097	-53.0533	-21.65	-53.05	0	0	1991-08-02	1998-12-31	1999-01-01	2007-12-31	0.433167	0.272839	-1.78907	-4.47754	0.667377	0.620732	29.2812	49.8858	69.9625	119.37	49.4917	88.7702
G1410	GRDC	Paraiba Do Sul	Paraiba Do Sul	Paraiba Do Sul	BR	Brazil	South_America	46731	45078	-22.1628	-43.2864	-21.65	-41.75	0	0	1999-03-04	2006-12-31	2007-01-01	2015-05-31	0.463056	0.392705	-0.30125	-1.07491	0.766781	0.774613	47.9352	51.9465	694.074	553.018	383.57	335.238
G1411	GRDC	Porto Murtinho	Paraguai _ Paraguay	Parana	PY	Paraguay	South_America	474500	562921	-21.7003	-57.8911	-21.65	-57.95	0	0	1998-01-01	2004-12-31	2005-01-01	2013-12-31	-0.978598	-1.25688	-36.4348	-48.3099	0.314115	0.218573	117.91	106.905	4617.24	4041.31	2891.43	2601.38
G1412	GRDC	Campos - Ponte Municipal	Paraiba Do Sul	Paraiba Do Sul	BR	Brazil	South_America	55500	54879	-21.7533	-41.3003	-21.75	-41.35	0	0	1998-05-04	2005-12-31	2006-01-01	2015-05-31	0.460585	0.326638	-0.384079	-1.40603	0.832853	0.808553	49.0617	59.7435	724.25	682.872	411.499	406.889
G1416	GRDC	Sao Carlos	Apa	Parana	BR	Brazil	South_America	11100	10818	-22.2236	-57.3039	-22.15	-57.45	0	0	1997-11-04	2004-12-31	2005-01-01	2013-08-31	0.602741	0.520646	0.281209	0.139764	0.613039	0.599164	1.07012	21.7052	94.3012	97.7582	58.1414	64.3461
G1419	GRDC	Nanutarra	Ashburton	Ashburton	AU	Australia	Australia_Oceania	71387	70749	-22.5443	115.499	-22.55	115.35	0	0	1990-05-29	1997-12-31	1998-01-01	2006-05-25	0.49441	0.0493731	0.113464	0.20124	0.529691	0.494288	10.6178	57.7717	202.588	314.034	50.9081	59.9756
G1421	GRDC	The Gap	Fitzroy (Queensland)	Fitzroy (Queensland)	AU	Australia	Australia_Oceania	135757	134951	-23.089	150.107	-23.55	150.65	0	0	1996-02-25	2003-12-31	2004-01-01	2012-02-21	0.453447	-0.21876	0.380628	-0.562804	0.649242	0.17573	25.7183	75.964	862.559	365.458	317.591	152.378
G1423	GRDC	Novo Porto Taquara	Ivai	Parana	BR	Brazil	South_America	34432	33790	-23.1981	-53.3042	-23.25	-53.45	0	0	1995-04-01	2002-12-31	2003-01-01	2010-12-31	0.61039	0.598544	0.154291	0.0234674	0.702645	0.73185	2.72872	12.5765	499.104	604.35	287.839	358.288
G1424	GRDC	Jataizinho Ana/Cesp	Tibaji	Parana	BR	Brazil	South_America	21915	21270	-23.2514	-50.9819	-23.25	-50.95	0	0	1994-12-06	2001-12-31	2002-01-01	2010-09-30	0.686974	0.559239	0.430232	0.388017	0.695842	0.636958	-7.26457	2.30468	238.202	438.753	130.674	191.803
G1425	GRDC	Porto Paraiso Do Norte	Ivai	Parana	BR	Brazil	South_America	28427	27906	-23.3231	-52.6644	-23.35	-52.65	0	0	1995-04-01	2002-12-31	2003-01-01	2010-12-31	-0.139821	-0.158554	-0.0520319	-0.0669359	0.582464	0.506499	-92.2404	-90.9858	19031.9	20348.9	5782.17	6656.32
G1428	GRDC	Balsa Santa Maria	Piquiri (Trib. Parana)	Parana	BR	Brazil	South_America	20982	20397	-24.1661	-53.7358	-24.15	-53.75	0	0	1995-04-01	2002-12-31	2003-01-01	2010-12-31	0.689477	0.725139	0.426771	0.424554	0.708705	0.746244	-8.8548	10.4673	328.694	363.982	180.604	218.146
G1429	GRDC	Finale(27521009)	Elefantes _ Olifantsrivier	Limpopo	ZA	South Africa	Africa	42714	43157	-24.3311	30.7414	-24.25	30.85	0	0	1988-09-18	1995-12-31	1996-01-01	2014-12-31	-0.472359	-0.109984	-3.43474	-0.455407	0.691228	0.486046	143.962	91.5605	98.3565	40.5718	47.6468	20.8663
G1430	GRDC	Iporanga	Ribeira Do Iguape	Ribeira Do Iguape	BR	Brazil	South_America	12450	12080	-24.5878	-48.5972	-24.55	-48.55	0	0	1992-04-01	1999-12-31	2000-01-01	2007-12-31	0.606854	0.586512	0.107988	0.265726	0.62274	0.703099	10.908	25.1629	134.847	192.216	69.4111	115.112
G1432	GRDC	Nune Mile Bridge	Gascoyne	Na	AU	Australia	Australia_Oceania	73432	71792	-24.8276	113.769	-24.85	113.65	0	0	1987-02-01	1992-12-31	1993-01-01	2000-05-31	0.28199	0.122188	0.125021	0.0486002	0.403663	0.273576	-0.284267	-25.0448	238.924	106.965	47.0755	19.2915
G1433	GRDC	Loskop Noord(27527001)	Elefantes _ Olifantsrivier	Limpopo	ZA	South Africa	Africa	16622	15430	-24.9264	29.3894	-24.95	29.35	0	0	1995-05-26	2002-12-31	2003-01-01	2011-08-06	0.125167	-1.10813	-0.44236	-6.19824	0.700524	0.706349	80.984	208.749	32.5616	71.7072	16.329	32.4729
G1435	GRDC	Walla	Burnett	Na	AU	Australia	Australia_Oceania	32455	31430	-25.134	151.98	-24.85	152.35	0	0	1987-02-01	1991-12-31	1992-01-01	1998-09-17	0.195019	-0.762949	0.148899	-0.979821	0.404687	0.436096	11.6107	161.106	144.707	115.404	32.4088	42.0669
G1436	GRDC	Tenbosch(27613216)	Crocodile _ Krokodilrivier	Incomati	ZA	South Africa	Africa	10379	9979	-25.3636	31.9556	-25.35	31.95	0	0	2000-10-06	2008-12-31	2009-01-01	2017-06-20	0.496824	-0.0370986	0.126146	-0.246599	0.529625	0.626202	8.89303	91.4675	48.8272	27.2137	16.2146	13.4222
G1438	GRDC	Salto Osorio Jusante	Iguacu	Parana	BR	Brazil	South_America	45824	43580	-25.5392	-53.0311	-25.55	-52.95	0	191	1987-02-01	1991-12-31	1992-01-01	1996-12-31	0.238785	0.401673	0.118608	0.420485	0.397127	0.666099	6.97061	2.36836	904.854	714.943	492.669	490.911
G1439	GRDC	Porto Capanema	Iguacu	Parana	BR	Brazil	South_America	65680	62602	-25.5667	-53.9331	-25.55	-53.95	0	0	1994-05-21	2001-12-31	2002-01-01	2010-11-30	0.460805	0.643948	0.356079	0.508893	0.621818	0.715856	-13.5964	-2.72606	976.24	1197.22	536.65	683.41
G1441	GRDC	Tses(64812009)	Fish	Orange		Namibia	Africa	37950	36476	-25.9	17.9833	-26.05	17.85	0	0	1998-09-25	2005-12-31	2006-01-01	2015-09-07	-0.126777	-0.418362	-0.042986	-1.77062	0.0799041	-0.0245549	-24.1367	92.5466	242.448	28.0112	41.1197	6.79923
G1442	GRDC	Uniao Da Vitoria	Iguacu	Parana	BR	Brazil	South_America	24211	23389	-26.2281	-51.0803	-26.25	-51.05	0	0	1992-04-01	1999-12-31	2000-01-01	2007-12-31	0.774767	0.773742	0.556199	0.528501	0.776979	0.776627	-2.53579	1.65526	238.149	374.91	165.658	246.622
G1443	GRDC	Siphofaneni(68632206)	Usutu	Maputo	SZ	Swaziland	Africa	12869	12427	-26.6867	31.6808	-26.65	31.65	0	0	1987-02-01	1988-12-31	1989-01-01	1993-05-04	0.518679		0.159547		0.628104		26.4664		57.9954		27.7937
G1444	GRDC	Seeheim(64812008)	Fish	Orange		Namibia	Africa	46852	44978	-26.8167	17.08	-26.85	17.75	0	0	1999-03-06	2006-12-31	2007-01-01	2015-10-07	-1.11358	-0.11868	-3.72934	0.0259152	0.0667015	0.173268	187.041	-45.0111	77.1591	148.746	20.8304	20.6356
G1446	GRDC	Blumenau (Pcd)	Itajai-Acu	Atlantico_ Trecho Sudeste	BR	Brazil	South_America	11803	11226	-26.9186	-49.0656	-26.95	-49.05	0	0	1987-02-01	1995-12-31	1996-01-01	2004-12-31	0.669808	0.693613	0.321082	0.519003	0.67263	0.730402	4.19798	-8.93506	232.726	228.921	149.457	135.372
G1448	GRDC	Savages Crossing	Brisbane	Na	AU	Australia	Australia_Oceania	10170	9959	-27.44	152.668	-27.55	152.75	0	0	1996-02-21	2003-12-31	2004-01-01	2012-02-21	0.674423	0.303164	0.731377	0.327308	0.881262	0.636045	-4.51271	-15.6428	119.123	74.007	23.2584	16.8737
G1449	GRDC	Marcelino Ramos	Uruguay	Uruguay	BR	Brazil	South_America	41267	40337	-27.4611	-51.9044	-27.35	-52.05	0	0	1987-02-01	1992-12-31	1993-01-01	1999-12-16	0.590787	0.59874	0.263835	0.375523	0.684829	0.662438	23.279	10.846	1102.58	1197.55	640.934	612.928
G1453	GRDC	Ai-Ais(64812014)	Fish	Orange		Namibia	Africa	63940	60457	-27.9167	17.4833	-27.95	17.45	0	0	1999-06-26	2006-12-31	2007-01-01	2015-11-07	-0.241252	-0.10819	-1.53219	-0.00483175	0.0806028	0.128008	79.0152	-36.7114	83.8323	130.616	23.5116	19.8567
G1456	GRDC	Caiwarro	Paroo River	Murray	AU	Australia	Australia_Oceania	21446	23109	-28.6895	144.786	-29.25	144.45	0	0	1991-06-08	1998-12-31	1999-01-01	2007-02-08	0.357508	0.252155	-0.456877	-0.446192	0.471416	0.700255	36.173	68.4887	60.1453	69.674	11.2174	21.6599
G1459	GRDC	Mandini(27661102)	Tugela	Tugela	ZA	South Africa	Africa	28920	27578	-29.1403	31.3925	-29.25	31.45	0	0	1999-12-13	2008-12-31	2009-01-01	2017-12-02	-0.112753	-0.65658	-0.50507	-3.53763	0.76604	0.741168	105.955	163.242	136.034	214.072	87.8187	130.885
G1460	GRDC	Marksdrift(27815208)	Orange	Orange	ZA	South Africa	Africa	99316	89613	-29.1619	23.6958	-29.15	23.65	0	0	1998-08-29	2005-12-31	2006-01-01	2014-12-31	-0.482975	-1.85182	-1.39075	-8.08209	0.746837	0.507534	143.616	278.744	375.198	517.093	235.632	368.62
G1461	GRDC	Passo Mariano Pinto	Ibicui	Uruguay	BR	Brazil	South_America	42498	41044	-29.3092	-56.0547	-29.35	-56.15	0	0	1994-04-06	2001-12-31	2002-01-01	2010-07-31	0.731013	0.706105	0.579982	0.38507	0.765846	0.757612	-7.39135	16.6199	874.515	994.961	505.662	580.736
G1462	GRDC	Mogil Mogil	Barwon	Murray	AU	Australia	Australia_Oceania	64800	61181	-29.353	148.689	-29.35	148.65	0	0	1992-02-23	1999-12-31	2000-01-01	2008-02-19	0.600125	0.46085	0.361685	0.552645	0.652636	0.763692	9.5124	11.6778	39.534	95.7029	13.5062	34.6801
G1463	GRDC	Yarraman Bridge	Gwydir	Murray	AU	Australia	Australia_Oceania	12960	12936	-29.4261	149.847	-29.25	149.25	0	0	1991-02-12	1998-12-31	1999-01-01	2007-11-28	-0.0313401	-0.541702	0.135187	0.0257143	0.407339	0.37945	54.7392	122.2	36.4149	48.267	10.3741	16.9922
G1464	GRDC	Lilydale(Newbold Crossing)	Clarence	Na	AU	Australia	Australia_Oceania	16690	16342	-29.5082	152.683	-29.55	152.75	0	0	1995-10-28	2002-12-31	2003-01-01	2011-10-24	0.696039	0.664768	0.615382	0.626198	0.784545	0.805114	-1.58888	-13.8846	285.329	313.333	62.7957	58.7744
G1471	GRDC	Oranjedraai(27819109)	Orange	Orange	ZA	South Africa	Africa	24745	24542	-30.3364	27.3583	-30.55	27.15	0	0	2001-09-07	2008-12-31	2009-01-01	2017-05-07	0.112077	-0.312879	0.142203	-0.250402	0.684267	0.638338	73.6632	115.299	190.87	215.77	117.559	160.088
G1473	GRDC	Hol Pads Leegte(27814016)	Sak	Orange	ZA	South Africa	Africa	40073	39235	-30.4744	20.5192	-29.75	21.05	0	0	1998-09-21	2005-12-31	2006-01-01	2014-10-13	0.185545	-1.90479	0.0343557	-1.21641	0.335179	0.55766	12.2437	282.06	9.39402	49.2868	3.11077	8.76785
G1475	GRDC	Aliwal Noord(27819103)	Orange	Orange	ZA	South Africa	Africa	37070	35209	-30.6781	26.7164	-30.65	26.55	0	0	2000-07-12	2008-12-31	2009-01-01	2017-05-07	-0.349566	-0.311754	-0.659689	-0.173841	0.623195	0.657446	123.63	114.387	257.877	267.77	160.824	209.927
G1476	GRDC	Windhoek(27814013)	Sak	Orange	ZA	South Africa	Africa	13116	12788	-31.3661	21.3222	-31.35	21.25	0	0	1987-02-01	1991-12-31	1992-01-01	1998-03-30	-0.0360522	-0.242814	-0.665326	-0.0463994	-0.00561605	0.0229814	6.62833	3.06299	8.68705	36.964	1.4197	3.30682
G1478	GRDC	Paso Borracho	Tacuarembo	Negro (Uruguay)	UY	Uruguay	South_America	NA	6021	-31.88	-55.47	-31.85	-55.45	0	0	1987-02-01	1989-12-31	1990-01-01	1994-12-31	0.632746	0.516455	0.36422	0.442458	0.645587	0.698581	-4.69697	-37.8033	166.745	126.262	84.1759	52.3052
G1479	GRDC	Paso Centuri	Yaguaron	Na	UY	Uruguay	South_America	NA	4244	-32.12	-53.73	-32.15	-53.75	0	0	1987-02-01	1989-12-31	1990-01-01	1994-12-31	0.588198	0.529043	0.292469	0.397069	0.603345	0.635733	-2.39923	-20.7638	121.691	83.3918	52.8113	32.0854
G1484	GRDC	Singleton	Hunter	Na	AU	Australia	Australia_Oceania	16400	16237	-32.562	151.17	-32.65	151.45	0	0	1991-11-28	1998-12-31	1999-01-01	2007-05-12	0.543899	0.305145	0.316131	0.19142	0.632887	0.526148	16.818	32.8238	30.2142	81.3746	8.79619	17.2888
G1485	GRDC	D/S Burrendong Dam	Macquairie	Murray	AU	Australia	Australia_Oceania	13980	14046	-32.6332	149.081	-32.65	148.95	0	172	1992-08-01	1999-12-31	2000-01-01	2008-02-25	0.505627	0.213646	0.443718	-0.773811	0.666745	0.523662	5.97791	61.508	31.5099	41.6836	16.1297	27.3359
G1490	GRDC	Matolema'S Location Outspan	Great Fish _ Groot-Vis	Groot-Vis	ZA	South Africa	Africa	29745	28205	-33.2378	26.9947	-33.45	27.05	0	0	2001-10-06	2008-12-31	2009-01-01	2017-06-06	-0.396441	-1.08152	-1.17336	-1.93947	0.315767	0.263904	115.177	187.199	38.6529	45.7456	19.9531	28.8439
G1492	GRDC	Forbes(Cottons Weir)	Lachlan	Murray	AU	Australia	Australia_Oceania	19000	19628	-33.4108	147.991	-33.45	147.75	0	0	1992-01-13	1999-12-31	2000-01-01	2008-02-13	0.361941	-0.0429999	-0.0579064	-0.302835	0.626392	0.695128	48.6778	93.4787	22.5938	55.7591	14.983	43.555
G1495	GRDC	Penrith	Nepean	Na	AU	Australia	Australia_Oceania	11000	10964	-33.748	150.683	-33.65	150.65	0	0	1992-01-07	1999-12-31	2000-01-01	2008-02-10	-0.674152	-0.0571657	-0.088607	0.149951	0.387706	0.424292	140.609	35.6017	19.6399	83.8243	7.28747	12.5938
G1496	GRDC	Picada De Corbo	Cebollati	Na	UY	Uruguay	South_America	NA	2505	-33.83	-54.77	-33.85	-54.75	0	0	1987-02-01	1990-12-31	1991-01-01	1994-12-31	0.577135	0.421253	0.393828	0.242381	0.639489	0.510912	-18.8073	-25.2927	76.7877	83.1269	32.1086	25.8911
G1498	GRDC	Darradup	Blackwood	Blackwood	AU	Australia	Australia_Oceania	11593	12730	-34.0715	115.619	-33.55	116.85	0	0	1990-04-11	1997-12-31	1998-01-01	2007-07-26	-0.140107	-0.0671703	-0.0560965	-0.136705	0.08232	0.51343	-66.5797	-93.0225	13.6616	42.1152	3.31411	18.4776
G1501	GRDC	Paso Pache	Santa Lucia	Na	UY	Uruguay	South_America	NA	4512	-34.37	-56.25	-34.35	-56.25	0	0	1987-02-01	1989-12-31	1990-01-01	1994-12-31	0.600294	0.527653	0.3907	0.250507	0.654499	0.5551	5.14712	-8.16135	101.704	60.479	41.7152	20.6569
G1504	GRDC	Narrandera	Murrumbidgee	Murray	AU	Australia	Australia_Oceania	34200	34188	-34.7554	146.549	-34.55	144.75	0	0	1987-02-01	1992-12-31	1993-01-01	2000-06-27	0.498716	0.578356	-0.218153	0.277558	0.710321	0.757046	40.9104	32.6397	89.8953	114.253	62.434	69.3003
G1507	GRDC	D/S Burrinjuck Dam	Murrumbidgee	Murray	AU	Australia	Australia_Oceania	13100	14003	-35.001	148.574	-34.85	148.35	0	132	1992-05-04	1999-12-31	2000-01-01	2008-01-04	0.00735443	0.339667	-0.515157	-0.062202	0.0309402	0.513983	-5.52748	36.666	30.3497	51.6131	18.0248	39.0375
G1508	GRDC	Gundagai	Murrumbidgee	Murray	AU	Australia	Australia_Oceania	21100	21218	-35.0764	148.107	-35.05	147.75	0	0	1987-02-01	1992-12-31	1993-01-01	2000-06-18	0.556124	0.493915	0.0410226	0.193196	0.560047	0.542726	5.51604	7.17137	83.2322	131.238	62.8291	73.2786
G1509	GRDC	Ngaruawahia	Waikato	Waikato	NZ	New Zealand	Australia_Oceania	11395	11392	-37.6527	175.146	-37.65	175.15	0	0	1994-07-09	2001-12-31	2002-01-01	2010-09-16	0.79919	0.734612	0.625546	0.542251	0.804311	0.762199	-2.46119	-7.27509	88.205	103.108	68.9392	81.3024
G1510	GRDC	Jarrahmond	Snowy	Na	AU	Australia	Australia_Oceania	13421	12446	-37.661	148.362	-37.75	148.45	0	0	1995-08-19	2002-12-31	2003-01-01	2011-08-15	0.523501	0.350565	0.212899	-0.115114	0.606036	0.544317	20.2273	42.4652	33.8279	53.8076	11.6655	18.495
G1511	GRDC	Dartmoor	Glenelg	Na	AU	Australia	Australia_Oceania	11914	11890	-37.9252	141.281	-38.05	140.95	0	0	1994-05-11	2001-12-31	2002-01-01	2010-10-11	0.840808	0.56837	0.703066	0.574209	0.853417	0.782465	5.00072	-7.11117	8.62668	19.0946	3.32985	6.98251
G1512	GRDC	Clyde	Clutha	Clutha	NZ	New Zealand	Australia_Oceania	12018	12248	-45.1995	169.324	-45.25	169.35	0	0	1993-11-09	2001-12-31	2002-01-01	2009-12-31	0.731875	0.579929	0.455307	0.288531	0.742952	0.614799	-7.27262	-10.2922	107.108	188.556	81.8712	136.457
G1514	SHI	Kolyma At Orotuk	Kolyma	Kolyma	RU	Russian Federation	Asia	43600	43063	62.12	148.47	62.15	148.05	0	0	1987-02-01	1991-12-31	1992-01-01	1997-04-20	0.863982	0.796738	0.74829	0.610004	0.869417	0.858146	-3.68848	7.87236	247.777	346.739	100.374	126.878
G1515	SHI	Kulu At Kulu	Kulu	Kolyma	RU	Russian Federation	Asia	10300	10952	61.9	147.42	61.65	147.45	0	0	1987-02-01	1989-12-31	1990-01-01	1994-12-31	0.773171	0.727419	0.620999	0.554609	0.793713	0.764721	-2.31722	6.38803	105.342	106.878	45.3991	47.8679
G1516	SHI	Bokhalcha At 5.4 Km From Ust'Ya	Bokhalcha	Kolyma	RU	Russian Federation	Asia	13600	13629	62.1	150.67	61.95	150.85	0	0	1987-02-01	1991-12-31	1992-01-01	1998-12-31	0.817004	0.763934	0.643002	0.495804	0.819927	0.780903	-2.7188	3.44281	137.183	159.883	58.2075	63.7066
G1520	SHI	Nuya At Kurum	Nuya	Lena	RU	Russian Federation	Asia	32600	35650	60.27	114.73	60.95	115.05	0	0	1987-02-01	1994-12-31	1995-01-01	2002-12-31	0.8771	0.728927	0.796815	0.849259	0.894026	0.925074	0.598093	11.4984	184.801	161.545	90.315	68.9461
G1521	SHI	Bol'Shoy Patom At Patoma	Bol'shoy	Lena	RU	Russian Federation	Asia	27600	27912	60.17	116.8	60.05	116.95	0	0	1987-02-01	1994-12-31	1995-01-01	2002-12-31	0.852192	0.778544	0.701389	0.670532	0.85395	0.841646	-0.181186	-8.8734	293.918	305.574	157.171	173.954
G1522	SHI	Namana At Myakinda	Namana	Lena	RU	Russian Federation	Asia	16600	16560	60.9	120.8	61.05	120.65	0	0	1987-02-01	1995-12-31	1996-01-01	2002-12-31	0.724663	0.516239	0.69456	0.448765	0.846699	0.798522	-14.0204	41.4021	93.7145	50.4797	34.3294	20.0156
G1523	SHI	Tuolba At Alekseevka	Tuolba	Lena	RU	Russian Federation	Asia	14400	14362	60.28	124	60.35	124.15	0	0	1989-01-05	1993-12-31	1994-01-01	1999-05-31	0.751235	0.636185	0.670471	0.611124	0.818837	0.789326	-1.25069	-3.43845	110.509	107.448	41.3499	41.5171
G1524	SHI	Buotama At Brolog	Buotama	Lena	RU	Russian Federation	Asia	12200	12338	61.05	128.65	61.05	127.95	0	0	1987-02-01	1995-12-31	1996-01-01	2002-12-31	0.720162	0.518932	0.598482	0.242651	0.774681	0.597313	-2.60908	16.6544	88.3795	90.1679	33.3604	34.609
G1525	SHI	Aldan At Tommot	Aldan	Lena	RU	Russian Federation	Asia	49500	49645	58.97	126.27	59.05	125.75	0	0	1987-02-01	1995-12-31	1996-01-01	2002-12-31	0.844508	0.732918	0.69042	0.573985	0.846215	0.80434	-1.27027	15.8856	517.982	564.951	287.057	295.827
G1526	SHI	Allakh-Yun' At Allakh	Allakh	Lena	RU	Russian Federation	Asia	24200	24296	60.68	135.03	60.65	135.95	0	0	1987-02-01	1993-12-31	1994-01-01	2002-12-31	0.787737	0.749983	0.676709	0.642281	0.823631	0.813694	-2.72142	9.46892	193.896	173.564	84.6568	76.8758
G1527	SHI	Amga At Buyaga	Amga	Lena	RU	Russian Federation	Asia	23900	23022	59.67	127.05	59.65	127.05	0	0	1987-02-01	1994-12-31	1995-01-01	2002-12-31	0.773389	0.629297	0.665038	0.458857	0.817834	0.742	1.5183	21.4326	177.206	162.383	76.7628	74.5777
G1528	SHI	Malaya Kuonapka At Dzhalinda	Malaya	Anabar	RU	Russian Federation	Asia	20300	21705	70.13	113.97	70.15	113.95	0	0	1987-02-01	1991-12-31	1992-01-01	2002-11-16	0.818648	0.462101	0.653979	0.476833	0.821825	0.775951	0.197122	43.3349	263.368	252.112	132.431	87.4633
G1529	SHI	Yana At Verkhoyansk	Yana	Yana	RU	Russian Federation	Asia	45300	47446	67.34	133.38	67.55	133.25	0	0	1987-02-01	1993-12-31	1994-01-01	2002-12-31	0.745108	0.721711	0.536365	0.477225	0.751938	0.778776	-2.96221	16.5575	228.578	199.328	110.143	85.0802
G1530	SHI	Bytantay At Asar	Bytantay	Yana	RU	Russian Federation	Asia	40000	37939	68.62	134.12	68.65	133.55	0	0	1987-02-01	1993-12-31	1994-01-01	2002-12-14	0.735825	0.703231	0.514978	0.508222	0.741572	0.761368	-2.45188	14.0151	233.84	197.844	118.979	80.6936
G1531	SHI	Algi At Algi(42 Km Up Of The Mouth)	Algi	Indigirka	RU	Russian Federation	Asia	17600	17587	64.4	142	64.65	141.45	0	0	1987-02-01	1993-12-31	1994-01-01	2002-12-31	0.796858	0.771686	0.60634	0.652971	0.802204	0.837615	3.03071	13.8237	128.548	121.922	59.5773	53.3165
G1532	SHI	Nera At Nerskaya Truda	Nera	Indigirka	RU	Russian Federation	Asia	22300	22526	64.43	144.37	64.45	144.45	0	0	1987-02-01	1992-12-31	1993-01-01	2002-11-12	0.786317	0.732455	0.573514	0.448826	0.786717	0.813654	0.914673	17.5445	213.832	169.411	95.8709	57.3256
G1533	SHI	Verkhnyaya Angara At Verkhnyaya Zaimka	Verkhnyaya	Yenisei	RU	Russian Federation	Asia	20600	20388	55.85	110.15	55.85	109.95	0	0	1987-02-01	1993-12-31	1994-01-01	2001-12-31	0.961422	0.918211	0.930288	0.886264	0.964785	0.953647	-1.56147	5.18076	78.2565	85.7126	51.7954	53.1814
G1534	SHI	Barguzin At Barguzin	Barguzin	Yenisei	RU	Russian Federation	Asia	19800	20052	53.6	109.6	53.55	109.65	0	0	1987-02-01	1993-12-31	1994-01-01	2001-12-31	0.818839	0.77954	0.635294	0.664598	0.826925	0.880367	-0.584249	18.2326	61.5626	68.8526	40.5293	44.9122
G1535	SHI	Chikoy At Gremyachka	Chikoy	Yenisei	RU	Russian Federation	Asia	15600	15607	50.3	108.63	50.35	108.85	0	0	1987-02-01	1993-12-31	1994-01-01	2001-12-31	0.801921	0.820776	0.660743	0.670801	0.818592	0.844066	-0.597518	7.93875	82.5925	88.8358	41.9133	50.2066
G1536	SHI	Khilok At Khailastuy	Khilok	Yenisei	RU	Russian Federation	Asia	38300	38980	51.2	106.97	51.05	107.05	0	0	1987-02-01	1993-12-31	1994-01-01	2001-12-31	0.807818	0.719996	0.624787	0.489853	0.809415	0.858548	0.734245	23.2785	71.6322	90.7787	38.1282	52.0654
G1539	SHI	Abakan At Abaza	Abakan	Yenisei	RU	Russian Federation	Asia	14400	14607	52.65	90.1	52.55	89.75	0	0	1987-02-01	1992-12-31	1993-01-01	1999-12-31	0.928669	0.913613	0.861673	0.841066	0.934434	0.927545	2.14742	4.41087	135.612	158.559	69.0954	80.9911
G1540	SHI	Tuba At Bugurtak	Tuba	Yenisei	RU	Russian Federation	Asia	31800	32572	53.8	92.87	53.75	92.85	0	0	1987-02-01	1992-12-31	1993-01-01	1999-12-31	0.908985	0.922208	0.897745	0.923207	0.949906	0.962455	-7.59483	-4.49003	274.642	258.097	152.628	145.514
G1541	SHI	Kan At Kansk	Kan	Yenisei	RU	Russian Federation	Asia	23000	23028	56.22	95.7	56.15	95.75	0	0	1987-02-01	1988-12-31	1989-01-01	1999-12-31	0.851502		0.727775		0.870768		6.55212		111.127		67.4291
G1542	SHI	Bol'Shoy Pit At Bryanka	Bol'shoy	Yenisei	RU	Russian Federation	Asia	15100	15547	59.12	93.48	59.15	93.55	0	0	1987-02-01	1992-12-31	1993-01-01	1999-12-31	0.911366	0.885785	0.834538	0.819504	0.915446	0.905604	-2.65256	-0.634016	75.235	83.1772	39.4451	40.3529
G1543	SHI	Tembenchy At Tembenchy	Tembenchy	Yenisei	RU	Russian Federation	Asia	18900	19076	64.95	98.9	65.15	98.25	0	0	1987-02-01	1989-12-31	1990-01-01	1994-07-26	0.788123	0.819064	0.747589	0.825827	0.870324	0.910701	-9.33458	0.998073	326.771	206.449	136.951	95.7886
G1544	SHI	Turukhan At Yanov Stan	Turukhan	Taz	RU	Russian Federation	Asia	10100	9427	65.98	84.27	66.35	83.45	0	0	1987-02-01	1991-12-31	1992-01-01	1999-12-31	0.923464	0.789269	0.881983	0.759335	0.940419	0.87353	2.78911	8.25884	88.0065	133.484	44.1089	63.8977
G1545	SHI	Norilka At Valek	Norilka	Pyasina	RU	Russian Federation	Asia	19800	20845	69.42	88.32	69.35	88.45	0	0	1988-01-01	1992-12-31	1993-01-01	1999-12-31	0.956496	0.950695	0.924593	0.903757	0.96165	0.951733	-1.1963	0.529831	179.116	224.56	92.1961	112.69
G1546	SHI	Chulyshman At Balukhcha	Chulyshman	Ob	RU	Russian Federation	Asia	16600	16822	51.28	87.72	51.15	87.75	0	0	1987-02-01	1992-12-31	1993-01-01	2002-12-31	0.908624	0.894554	0.831714	0.796108	0.917511	0.902831	3.42006	4.07327	77.7537	89.9697	42.6867	44.2096
G1547	SHI	Katun' At Tyungur	Katun'	Ob	RU	Russian Federation	Asia	13500	13617	50.13	86.32	50.15	86.15	0	0	1987-10-04	1993-12-31	1994-01-01	2003-12-31	0.883635	0.813331	0.77394	0.673812	0.891948	0.863285	4.21174	12.3545	146.671	198.527	97.2459	130.08
G1548	SHI	Chumish At Zarinsk	Chumish	Ob	RU	Russian Federation	Asia	15900	15953	53.73	84.95	53.75	84.95	0	0	1987-02-01	1992-12-31	1993-01-01	2002-12-31	0.880372	0.803863	0.798389	0.736262	0.900138	0.865387	5.03485	8.8745	79.1277	95.4969	36.8845	46.5712
G1549	SHI	Inya(Nyzhnyaya) At Kaily	Inya	Ob	RU	Russian Federation	Asia	15700	15818	55.32	84.1	55.25	84.25	0	0	1987-02-01	1992-12-31	1993-01-01	2002-12-31	0.637234	0.458081	0.238911	0.487111	0.80214	0.899512	29.0504	52.4298	49.3174	44.3904	24.3298	27.002
G1550	SHI	Chulym At Balakhta	Chulym	Ob	RU	Russian Federation	Asia	14700	14730	55.38	91.62	55.25	91.45	0	0	1987-02-01	1992-12-31	1993-01-01	2003-12-31	0.938554	0.827905	0.880426	0.720252	0.942278	0.892223	1.97727	13.3839	41.5646	66.9012	25.2311	41.2493
G1551	SHI	Chaya At Podgoenoye	Chaya	Ob	RU	Russian Federation	Asia	25000	25378	57.78	82.63	57.85	82.65	0	0	1987-02-01	1992-12-31	1993-01-01	2002-12-31	0.644992	0.586341	0.344857	-0.0290919	0.658816	0.698686	-8.71316	26.0381	149.789	111.155	63.35	52.3616
G1552	SHI	Vasyugan At Sredny Vasyugan	Vasyugan	Ob	RU	Russian Federation	Asia	31700	32484	59.22	78.22	59.15	77.65	0	0	1987-02-01	1991-12-31	1992-01-01	2002-12-31	0.596022	0.64982	0.101791	0.248766	0.60483	0.738213	7.48233	23.1201	206.047	172.964	117.635	99.8731
G1553	SHI	Tim At Napas	Tim	Ob	RU	Russian Federation	Asia	24500	24599	59.85	81.95	59.85	81.95	0	0	1987-02-01	1992-12-31	1993-01-01	2002-12-31	0.89049	0.861473	0.815735	0.85832	0.903822	0.926941	-2.26363	2.13642	99.7536	78.5098	65.0826	48.2075
G1554	SHI	Bol'Shoy Yugan At Ugut	Bol'shoy	Ob	RU	Russian Federation	Asia	22100	21701	60.5	74.02	60.25	73.85	0	0	1987-02-01	1988-12-31	1989-01-01	1994-10-31	0.855944		0.729144		0.887875		7.95219		94.1833		54.2101
G1556	SHI	Om' At Kuibyshev	Om'	Ob	RU	Russian Federation	Asia	12200	13199	55.45	78.32	55.65	79.15	0	0	1987-02-01	1992-12-31	1993-01-01	2002-12-31	0.379297	-0.796792	-0.429138	-2.39957	0.726728	0.726628	55.1635	176.817	56.4302	60.4126	21.1715	24.4037
G1557	SHI	Tara At Muromtsevo	Tara	Ob	RU	Russian Federation	Asia	16400	16352	56.38	75.25	56.35	75.55	0	0	1987-02-01	1992-12-31	1993-01-01	1999-12-31	0.576058	0.559449	0.0277779	-0.179045	0.723708	0.716249	8.83754	26.478	68.6265	66.1166	35.0816	34.2213
G1558	SHI	Lyapin At Saran-Paul	Lyapin	Ob	RU	Russian Federation	Asia	18500	19840	64.25	60.95	64.25	60.95	0	0	1987-02-01	1990-12-31	1991-01-01	1997-12-31	0.900334	0.831701	0.838548	0.800744	0.916011	0.894938	-3.7401	2.47611	143.72	194.602	66.058	84.3319
G1559	SHI	Poluy At Poluy	Poluy	Ob	RU	Russian Federation	Asia	15100	14873	66.03	68.73	65.85	68.85	0	0	1987-02-01	1992-12-31	1993-01-01	1998-12-31	0.894835	0.725462	0.813758	0.627438	0.904269	0.795491	-4.35347	4.61834	68.5035	93.1146	35.7387	40.7879
G1560	SHI	Pyaku-Pur At Tarko-Sale	Pyaku	Pur	RU	Russian Federation	Asia	31400	27814	64.93	77.8	64.85	77.65	0	0	1987-02-01	1991-12-31	1992-01-01	1998-12-31	0.912779	0.832437	0.826146	0.73912	0.913305	0.871045	0.78375	7.73082	140.639	190.863	82.6251	90.2013
G1567	SHI	Peza At Igumnovo	Peza	Mezen	RU	Russian Federation	Europe	12000	11979	65.82	45.1	65.75	46.05	0	0	1987-02-01	1988-12-31	1989-01-01	1993-10-15	0.906571		0.849672		0.921983		-3.00695		93.4599		57.7319
G1568	SHI	Izhma At Ust'-Ukhta	Izhma	Pechora	RU	Russian Federation	Europe	15000	14483	63.62	53.9	63.65	53.75	0	0	1987-02-01	1987-12-31	1988-01-01	2013-10-31	0.873423		0.761381		0.884807		-1.7481		125.042		73.1069
G1569	SHI	Ponoy At Kanevka	Ponoy	Ponoy	RU	Russian Federation	Europe	10200	10896	67.13	37.66	66.85	37.65	0	0	1987-02-01	1993-12-31	1994-01-01	2003-12-29	0.873989	0.912157	0.803073	0.834837	0.89976	0.924933	-7.18007	3.47973	69.2203	53.8662	39.8399	34.7557
G1571	CEDEX	Guadianaenazuddebadajoz	Guadiana	Guadiana	ES	Spain	Europe	48530	50300	38.86	-7.01	38.85	-7.05	0	0	1995-11-22	2002-12-31	2003-01-01	2010-09-30	0.038304	0.177898	0.170107	0.0298992	0.568083	0.587779	71.6503	63.0232	160.912	193.187	63.3246	87.264
G1574	CEDEX	Jucarenhuertomulet	Jucar	Na	ES	Spain	Europe	21497	21652	39.19	-0.41	39.15	-0.45	0	0	1994-09-20	2001-12-31	2002-01-01	2010-09-30	-0.415722	-0.742807	-10.3244	-10.6304	0.163909	0.266716	92.946	38.0769	45.8837	51.4131	23.3648	22.7241
G1575	CEDEX	Jucarenalcaladeljucar	Jucar	Na	ES	Spain	Europe	10785	10734	39.2	-1.42	39.15	-1.45	0	0	1994-04-10	2001-12-31	2002-01-01	2010-09-30	-2.52339	-0.778767	-81.7658	-14.1824	-0.0501139	-0.107487	324.975	58.5426	28.6093	32.0581	15.1098	15.8032
G1576	CEDEX	Tajoenlaportusa	Tajo	Tejo	ES	Spain	Europe	27159	27417	39.85	-4.23	39.85	-4.25	0	0	1994-04-10	2001-12-31	2002-01-01	2010-09-30	-0.0419304	0.481521	-4.35473	-0.272615	0.71254	0.880916	46.1444	36.815	49.6882	54.2981	34.2093	34.0983
G1577	CEDEX	Ebroentortosa	Ebro	Ebro	ES	Spain	Europe	84230	85737	40.82	0.52	40.85	0.55	0	0	1994-04-10	2001-12-31	2002-01-01	2010-09-30	0.636152	0.584496	0.362417	0.505199	0.721786	0.742159	20.2179	17.8774	213.029	203.137	138.891	137.608
G1579	CEDEX	Dueroenvillamarciel	Duero	Douro	ES	Spain	Europe	36570	37009	41.51	-4.93	41.55	-4.85	0	0	1994-04-10	2001-12-31	2002-01-01	2010-09-30	0.820286	0.842428	0.641327	0.72808	0.835681	0.855641	0.162382	-2.93525	66.4806	101.413	39.767	46.3986
G1580	CEDEX	Dueronenzamora	Duero	Douro	ES	Spain	Europe	46137	46293	41.52	-5.72	41.45	-5.75	0	0	2003-03-31	2005-12-31	2006-01-01	2010-09-30	0.787859	0.68357	0.559084	0.407184	0.835514	0.853853	10.9357	12.2968	77.9341	57.9689	49.9078	39.6354
G1581	CEDEX	Dueroenherreradeduero	Duero	Douro	ES	Spain	Europe	12740	12742	41.57	-4.67	41.55	-4.65	0	0	1994-04-10	2001-12-31	2002-01-01	2010-09-30	0.777681	0.681275	0.528574	0.587656	0.790295	0.767276	2.90355	-4.61027	17.4292	33.6677	11.0307	13.4885
G1582	CEDEX	Ebroenzaragoza	Ebro	Ebro	ES	Spain	Europe	40434	41134	41.66	-0.88	41.65	-0.95	0	0	1994-04-10	2001-12-31	2002-01-01	2010-09-30	0.819377	0.767122	0.646834	0.551537	0.821174	0.800754	1.02695	11.6825	148.881	137.491	88.0216	77.0433
G1583	CEDEX	Ebroencastejon	Ebro	Ebro	ES	Spain	Europe	25194	26305	42.18	-1.69	42.15	-1.65	0	0	1994-04-10	2001-12-31	2002-01-01	2010-09-30	0.819784	0.700884	0.652859	0.482817	0.826642	0.770922	3.48739	17.2934	133.595	137.296	77.4287	72.2581
G1584	EFAS/SCHAPI	La Durance A Saint Paul Les Durance (Jouques Cadarache)	Durance	Rhone	FR	France	Europe	11700	11687	43.71	5.74	43.75	5.75	0	0	1993-04-01	2000-12-31	2001-01-01	2008-12-31	0.702716	0.609252	0.403074	0.235377	0.707545	0.609633	-2.66755	-1.63503	85.0748	127.966	57.2005	77.6745
G1585	EFAS/Banque Hydro	Le Rhone A Beaucaire	Rhone	Rhone	FR	France	Europe	95590	95189	43.8	4.65	43.95	4.75	0	0	1994-04-01	2001-12-31	2002-01-01	2009-12-31	0.62087	0.627468	0.391633	0.322114	0.810905	0.783798	28.0853	25.8704	732.052	842.756	576.377	655.106
G1586	EFAS/SCHAPI	La Garonne A Verdun Sur Garonne	Garonne	Garonne	FR	France	Europe	13730	14370	43.83	1.25	43.85	1.25	0	0	1993-04-01	2000-12-31	2001-01-01	2008-12-31	0.631574	0.703215	0.309784	0.503854	0.715163	0.744892	21.4448	8.74818	126.328	129.456	74.8848	78.1576
G1587	EFAS/Banque Hydro	La Garonne A Tonneins	Garonne	Garonne	FR	France	Europe	51500	50483	44.4	0.28	44.35	0.25	0	0	1994-09-13	2001-12-31	2002-01-01	2010-11-18	0.821778	0.850758	0.645066	0.692275	0.832973	0.856599	6.03906	2.38659	275.461	277.127	161.002	176.454
G1588	EFAS/Banque Hydro	Le Rhone A Viviers	Rhone	Rhone	FR	France	Europe	70900	71619	44.48	4.7	44.55	4.75	0	0	1994-04-01	2001-12-31	2002-01-01	2009-12-31	0.619542	0.649816	0.328129	0.270827	0.798742	0.78011	27.8238	24.6222	618.775	691.127	488.033	535.57
G1589	EFAS/Banque Hydro	L Isere A Beaumont Monteux	Isere	Rhone	FR	France	Europe	11800	12220	45.03	4.96	45.05	4.95	0	0	1994-04-01	2001-12-31	2002-01-01	2009-12-31	0.487926	0.483134	-0.638123	-0.705869	0.568152	0.600849	20.3264	20.5754	156.231	200.134	107.979	139.857
G1590	EFAS/SCHAPI	La Saone A Couzon Au Mont D Or	Rhone	Rhone	FR	France	Europe	29908	29586	45.79	4.84	45.85	4.85	0	0	1990-05-01	1997-12-31	1998-01-01	2006-01-01	0.643905	0.60974	0.465429	0.402	0.857649	0.823418	-32.4529	-34.0636	506.014	520.486	372.191	391.948
G1591	EFAS/Banque Hydro	Le Rhone A Lyon (Perrache)	Rhone	Rhone	FR	France	Europe	20300	20322	45.79	4.91	45.85	5.05	0	0	1994-04-01	2001-12-31	2002-01-01	2009-12-31	0.723186	0.699566	0.41615	0.299162	0.75533	0.737932	12.2755	14.6617	222.992	262.61	169.464	196.5
G1592	EFAS/Banque Hydro	L Allier A Moulins	Allier	Loire	FR	France	Europe	12980	13108	46.58	3.34	46.45	3.35	0	0	1994-02-09	2001-12-31	2002-01-01	2010-11-18	0.860045	0.855284	0.714774	0.717453	0.861893	0.876149	2.19699	7.4399	56.6787	60.5538	36.2826	37.4093
G1593	EFAS/Banque Hydro	La Loire A Nevers	Loire	Loire	FR	France	Europe	17570	18634	46.98	3.17	46.95	3.15	0	0	1994-07-11	2001-12-31	2002-01-01	2010-11-18	0.86613	0.778398	0.73067	0.667477	0.876646	0.863058	4.96643	16.4198	88.5047	105.902	54.0128	61.7082
G1594	EFAS/Banque Hydro	La Saone A Pagny La Ville (Lechatelet)	Saone	Rhone	FR	France	Europe	11673	11477	47.07	5.15	47.05	5.15	0	0	1994-11-22	2001-12-31	2002-01-01	2010-11-18	0.884504	0.910422	0.787996	0.838935	0.89984	0.917192	5.50535	-0.0663354	65.4628	74.7015	42.2595	48.4601
G1595	EFAS/Banque Hydro	La Loire (Totale) A Nantes (Saint Felix)	Loire	Loire	FR	France	Europe	111570	114442	47.21	-1.54	47.25	-1.45	0	0	1994-11-22	2001-12-31	2002-01-01	2010-11-18	0.927409	0.934143	0.857879	0.896734	0.932491	0.951478	1.9369	4.31057	241.345	279.926	164.435	196.547
G1596	EFAS/Banque Hydro	La Loire A Saumur	Loire	Loire	FR	France	Europe	81200	83037	47.26	0.01	47.25	0.05	0	0	1994-11-22	2001-12-31	2002-01-01	2010-11-18	0.897528	0.868703	0.799456	0.813414	0.908082	0.917316	4.28038	9.34132	218.509	268.344	142.596	177.501
G1597	EFAS/Banque Hydro	La Loire A Blois	Loire	Loire	FR	France	Europe	38320	39421	47.59	1.34	47.55	1.35	0	0	1990-07-13	2001-12-31	2002-01-01	2010-11-18	0.8805	0.827704	0.758021	0.771871	0.883085	0.899469	2.44634	12.2499	140.598	143.547	90.7423	91.822
G1598	EFAS/Banque Hydro	L Yonne A Courlon Sur Yonne	Yonne	Seine	FR	France	Europe	10700	10942	48.32	3.15	48.35	3.15	0	0	1994-11-22	2001-12-31	2002-01-01	2010-11-18	0.887513	0.897045	0.776185	0.804871	0.889875	0.913064	2.1332	3.24013	33.1986	41.2509	23.2013	27.0043
G1599	EFAS/Banque Hydro	La Marne A Gournay Sur Marne	Marne	Seine	FR	France	Europe	12660	12908	48.86	2.57	48.85	2.55	0	0	1996-10-30	2002-12-31	2003-01-01	2010-11-18	0.836542	0.904972	0.689945	0.820645	0.888216	0.917763	9.29826	4.74988	34.1252	44.5861	24.4191	31.3199
G1600	EFAS/Banque Hydro	La Seine A Poissy	Seine	Seine	FR	France	Europe	61820	62939	48.94	2.05	48.95	2.05	0	0	1994-10-18	2001-12-31	2002-01-01	2010-10-14	0.874874	0.902912	0.795891	0.870038	0.903403	0.944844	6.13148	7.58246	115.085	137.249	87.4601	103.323
G1601	EFAS/Banque Hydro	La Meuse A Chooz (Ile Graviat)	Meuse _ Mosa	Rhine	FR	France	Europe	10120	10950	50.11	4.83	50.15	4.85	0	0	1994-11-22	2001-12-31	2002-01-01	2010-11-18	0.861732	0.913631	0.796044	0.862803	0.892924	0.929109	-3.48279	-0.0626939	60.2021	61.2758	39.7351	39.61
G1602	EFAS/GRDC	Kingston On Thames	Thames	Thames	UK	United Kingdom	Europe	9948	9926	51.414	-0.307	51.35	-0.45	0	0	1996-04-01	2003-12-31	2004-01-01	2011-12-31	0.790584	0.858804	0.579172	0.720093	0.791997	0.872323	2.16606	5.97604	39.4759	41.1094	24.8236	26.0885
G1603	National Agency	Gambella	Baro	Nile	ET	Ethiopia	Africa	20740	21475	8.25	34.57	8.25	34.95	0	0	1992-01-01	1999-12-31	2000-01-01	2008-12-31	0.172699	0.211918	-0.415326	-0.440479	0.831721	0.811235	79.0531	74.7544	419.818	462.184	300.478	323.54
G1604	National Agency	Luuq	Juba	Juba-Shabelle	SO	Somalia	Africa	168925	171144	3.75	42.55	3.85	42.55	0	0	1990-03-09	2005-12-31	2006-01-01	2014-06-30	-2.61416	-3.10386	-19.2273	-24.8493	0.687104	0.367205	358.919	403.82	911.052	871.592	734.153	721.634
G1605	National Agency	Bardheere	Juba	Juba-Shabelle	SO	Somalia	Africa	200822	200320	2.35	42.25	2.35	42.25	0	0	2002-01-01	2003-12-31	2004-01-01	2008-12-31	-1.16082		-11.9702		0.610774		212.479		932.759		679.495
G1609	DWA	Orange River At Goodhouse	Orange	Orange	ZA	South Africa	Africa	833200	729008	-28.8973	18.2372	-28.95	18.15	0	0	1987-02-01	1991-12-31	1992-01-01	1998-05-31	-4.15366	-4.05944	-19.251	-6.29675	0.430384	0.53198	510.833	499.736	1230.58	1974.57	776.29	1474.48
G1613	DWA	Orange River At Kakamas	Orange	Orange	ZA	South Africa	Africa	368830	388186	-28.7581	20.6228	-28.75	20.55	0	0	1987-03-01	1993-12-31	1994-01-01	2007-03-04	-3.00863	-3.3241	-14.588	-7.26794	0.481201	0.603595	395.779	427.656	1261.97	1573.31	900.083	1045.89
G1619	DWA	Orange River At Irene	Orange	Orange	ZA	South Africa	Africa	295272	289668	-29.1828	23.5751	-29.65	22.85	0	0	1989-01-03	2005-12-31	2006-01-01	2013-09-30	-0.6441	-3.24256	-0.728678	-24.0571	0.713109	0.52092	156.675	421.248	685.893	1124.09	430.911	697.4
G1621	DWA	Vaal River At Gamagara	Vaal	Orange	ZA	South Africa	Africa	153093	145528	-28.4062	24.2712	-28.85	23.95	0	0	1997-05-19	2004-12-31	2005-01-01	2013-07-30	-0.750405	-4.47699	-0.296284	-8.78661	0.595978	0.546366	161.724	543.15	318.54	594.075	174.937	351.762
G1625	DWA	Vaal River At Port Arlington	Vaal	Orange	ZA	South Africa	Africa	108652	104243	-27.6696	25.6177	-27.75	25.35	0	206	1997-10-06	2004-12-31	2005-01-01	2013-08-31	-1.15774	-3.47753	-0.445847	-11.3708	0.522611	0.666957	201.187	445.031	302.546	525.886	168.506	300.344
G1627	DWA	Vaal River At Klipplaatdrift	Vaal	Orange	ZA	South Africa	Africa	79903	79269	-27.3897	26.4639	-27.55	26.15	0	0	1997-08-14	2004-12-31	2005-01-01	2013-08-31	-0.878668	-3.00769	-0.495083	-8.32175	0.543414	0.684223	173.551	397.724	252.334	466.869	145.741	268.265
G1628	DWA	Orange River At Roodepoort	Orange	Orange	ZA	South Africa	Africa	70897	69276	-30.5847	25.4208	-30.45	25.15	0	0	1997-08-13	2004-12-31	2005-01-01	2013-08-31	-0.156176	-1.10091	-0.342348	-4.14401	0.767145	0.595918	108.558	203.493	330.004	484.895	223.152	342
G1629	DWA	Vaal River At Pilgrims Estate	Vaal	Orange	ZA	South Africa	Africa	63437	66689	-27.0101	26.6981	-27.05	26.65	0	0	1997-03-18	2004-12-31	2005-01-01	2013-10-31	-0.824649	-2.44686	-0.428763	-5.26451	0.579928	0.613927	169.173	339.819	225.672	425.844	125.556	252.174
G1631	DWA	Olifants River At Kruger National Park	Elefantes _ Olifantsrivier	Limpopo	ZA	South Africa	Africa	49826	49631	-24.0663	31.2429	-24.05	31.45	0	0	1994-08-10	2004-12-31	2005-01-01	2013-10-31	0.00226865	0.000339215	-0.599389	-0.934084	0.570509	0.770754	86.7482	97.2048	98.0071	115.448	47.1413	56.4973
G1632	DWA	Vaal River At De Vaal	Vaal	Orange	ZA	South Africa	Africa	49120	46957	-26.9706	27.2097	-26.95	27.05	0	0	1996-09-15	2004-12-31	2005-01-01	2013-09-30	-0.662954	-1.85045	-0.0774033	-2.50874	0.559533	0.569749	148.909	277.256	220.82	353.843	114.313	212.972
G1636	DWA	Gourits River At Zeekoedrift	Gourits	Gamka	ZA	South Africa	Africa	43451	39864	-33.9803	21.6533	-33.95	21.65	0	0	1996-11-09	2004-12-31	2005-01-01	2013-06-30	0.631973	-1.69597	0.395699	-3.55519	0.664904	0.761224	3.35189	267.355	80.7652	156.704	23.6616	36.1935
G1637	DWA	Vaal River At Annie'S Rust	Vaal	Orange	ZA	South Africa	Africa	38523	36503	-26.8535	28.1214	-26.85	28.05	0	377	1997-08-09	2004-12-31	2005-01-01	2013-09-30	-0.966089	-2.31193	-0.218018	-4.42729	0.602815	0.6546	183.439	326.641	172.226	271.516	91.012	151.704
G1646	DWA	Harts River At Espagsdrif	Harts	Orange	ZA	South Africa	Africa	24097	24947	-27.9032	24.6151	-28.05	24.55	0	0	1996-07-30	2003-12-31	2004-01-01	2013-07-30	0.210344	-1.26092	-0.502376	-15.9562	0.454375	0.382504	54.5166	214.541	39.9643	49.417	13.0315	17.1041
G1647	DWA	Doring River At Melkboom	Doring	Doring	ZA	South Africa	Africa	24044	24905	-31.8625	18.6864	-31.85	18.65	0	0	1997-11-10	2004-12-31	2005-01-01	2013-10-31	0.702939	0.509577	0.629333	0.294379	0.793819	0.604783	3.82901	15.2917	31.0466	23.1259	9.27748	7.06448
G1650	DWA	Komati River At Komatipoort	Komati	Incomati	ZA	South Africa	Africa	21652	21380	-25.4366	31.9824	-25.45	32.25	0	0	1995-08-25	2004-12-31	2005-01-01	2013-08-31	0.743577	0.5368	0.552805	0.582483	0.764263	0.766735	3.71229	16.9662	40.6887	55.1937	19.7725	21.9191
G1652	DWA	Krokodil River At Nooitgedacht	Krokodil	Limpopo	ZA	South Africa	Africa	20627	20261	-25.063	27.52	-24.95	27.55	0	0	1995-01-28	2004-12-31	2005-01-01	2013-10-31	0.278993	-1.48032	-0.594092	-2.71768	0.549584	0.440704	55.8482	237.886	44.8314	76.9245	21.9833	37.4509
G1653	DWA	Harts River At Tlapeng	Harts	Orange	ZA	South Africa	Africa	19733	20937	-27.4721	24.9304	-27.65	24.65	0	0	1995-01-08	2004-12-31	2005-01-01	2013-08-31	-0.0471278	-9.75723	-1.34817	-18.4951	-0.0119129	0.082042	25.4873	1069.88	41.0868	45.3299	18.4297	14.3124
G1663	DWA	Vaal River At Nooitgedacht	Vaal	Orange	ZA	South Africa	Africa	15500	15073	-27.0023	28.7653	-27.05	28.75	0	0	1997-03-04	2004-12-31	2005-01-01	2013-11-30	0.0505189	-1.05315	0.255904	-1.42431	0.563182	0.687541	64.0154	199.511	94.2627	115.104	39.3545	55.5655
G1664	DWA	Wilge River At Slabberts	Wilge	Orange	ZA	South Africa	Africa	15466	14459	-27.2939	28.4889	-27.35	28.55	0	0	2003-01-09	2007-12-31	2008-01-01	2013-05-31	0.759199	-0.271411	0.578549	-3.60088	0.772069	0.775839	-6.95113	124.421	63.0776	99.5422	34.5979	60.2049
G1668	DWA	Letaba River At Kruger National Park	Letaba	Limpopo	ZA	South Africa	Africa	12938	13141	-23.8384	31.6379	-23.85	31.65	0	0	1995-05-24	2004-12-31	2005-01-01	2013-07-31	0.538589	0.157159	-0.170123	-1.36297	0.58181	0.346395	14.4523	53.2108	67.5782	67.9427	17.7811	28.49
G1669	DWA	Tugela River At Tugela Ferry	Tugela	Tugela	ZA	South Africa	Africa	12862	12277	-28.75	30.4422	-28.75	30.45	0	0	1997-04-20	2004-12-31	2005-01-01	2013-09-30	-0.241999	-2.09515	-1.01937	-5.87919	0.634892	0.615962	116.142	304.845	148.189	155.249	81.934	97.5904
G1670	DWA	Caledon River At Wilgerdraai	Caledon	Orange	ZA	South Africa	Africa	12852	12307	-29.6167	27.0656	-29.65	27.05	0	0	1997-09-30	2004-12-31	2005-01-01	2013-10-31	-0.170879	-1.43668	-0.0289378	-10.7667	0.585926	0.564108	98.5947	239.597	85.1	119.155	48.3606	76.7513
G1673	DWA	Olifants River At Loskop Nat. Res.	Elefantes _ Olifantsrivier	Limpopo	ZA	South Africa	Africa	12286	12344	-25.4173	29.3581	-25.35	29.35	0	0	1997-09-09	2004-12-31	2005-01-01	2013-10-31	0.135952	-0.736093	0.198296	0.0530589	0.495695	0.620176	44.7089	159.261	47.9747	53.6695	18.9539	22.0999
G1676	DWA	Komati River At M'Weti	Komati	Incomati	ZA	South Africa	Africa	11182	10234	-25.4513	31.9518	-25.55	31.95	0	0	2006-01-12	2008-12-31	2009-01-01	2013-09-30	0.385074		0.0659904		0.600023		41.0388		57.3697		30.5155
G1678	DWA	Great-Fish River At Rietfontyn	Great Fish _ Groot-Vis	Groot-Vis	ZA	South Africa	Africa	10830	10146	-32.0858	25.5758	-32.05	25.55	0	0	1997-08-29	2004-12-31	2005-01-01	2013-10-31	0.130529	-0.379871	-2.46046	-8.60732	0.264875	0.0222486	32.9168	48.1191	21.8439	23.8707	14.548	16.2396
G1680	DWA	Great-Letaba River At Kruger National Park	Great	Limpopo	ZA	South Africa	Africa	10652	10970	-23.7025	31.2142	-23.75	31.35	0	0	1990-12-20	2004-12-31	2005-01-01	2013-06-30	0.301124	0.0138672	-0.284666	-0.516801	0.30643	0.459305	0.796555	77.8317	57.183	55.8387	14.6133	17.7944
G1682	DWA	Orange River At Lesotho - Mantilane	Orange	Orange	ZA	South Africa	Africa	10497	10037	-30.0619	28.5098	-30.05	28.45	0	0	1997-08-07	2004-12-31	2005-01-01	2013-11-30	-0.224985	-0.718318	-0.146607	-1.74198	0.58359	0.638906	104.776	163.712	106.973	106.483	65.1622	74.8021
G1683	DWA	Wilge River At Ballingtomp	Wilge	Orange	ZA	South Africa	Africa	10489	9634	-27.3014	28.5856	-27.45	28.65	0	0	1996-01-08	2004-12-31	2005-01-01	2013-05-31	-0.11583	-0.569409	-0.202912	-0.285676	0.488085	0.565306	89.0936	141.557	66.5608	88.2164	29.7565	47.7107
G1690	IDEAM	El Banco	Magdalena	Magdalena	CO	Colombia	South_America	159989	162941	8.99154	-73.9683	8.95	-73.95	366	0	1998-12-28	2005-12-31	2006-01-01	2014-12-31	-0.338762	-0.293078	-20.1998	-18.0872	0.906171	0.883546	133.153	128.587	6200.53	5362.94	5753.2	4974.46
G1701	INDRHI	Rio Yds En El Puente	Yaque Del Sur	Yaque Del Sur	DO	Dominican Republic	South_America	NA	1764	18.6798	-71.0586	18.75	-71.05	0	0	1987-02-01	1988-12-31	1989-01-01	1994-05-12	0.231996		-0.404129		0.235997		-0.883886		54.2088		32.1229
G1753	IDEAM	Puerto_Berrio	MAGDALENA	Magdalena	CO	Colombia	South_America	73766	75225	6.48558	-74.3998	6.35	-74.45	0	0	1998-03-01	2005-12-31	2006-01-01	2013-12-31	0.348686	0.274137	-1.46413	-2.91503	0.812281	0.691722	61.9858	65.7067	2012.17	1861.65	1669.9	1554.2
G1780	RID	Pho Thale Y5	Yom	Yom River	TH	Thailand	Asia	22344	20921	16.0931	100.263	16.55	100.15	0	0	1990-01-04	1994-12-31	1995-01-01	1999-12-31	-1.97739	-2.98385	-6.05859	-14.4235	0.744836	0.833302	294.847	397.213	506.596	542.006	327.335	363.972
G1846	BDHI	Garruchos	Uruguay	Uruguay	AR	Argentina	South_America	NA	112411	-28.1772	-55.6433	-28.35	-55.75	0	0	1998-07-03	2005-12-31	2006-01-01	2014-03-03	0.0781327	0.0394945	-0.401657	-0.637419	0.121276	0.0535847	-26.8737	-16.3655	4001.41	4356.65	2782.76	3126.88
G1857	CEMADEN-ANA	Porto Da Manga	Paraguai _ Paraguay	Parana	BR	Brazil	South_America	327000	319816	-19.305	-57.284	-19.35	-57.25	0	0	1987-01-06	1999-12-31	2000-01-01	2007-12-31	-0.957908	-1.02623	-31.7883	-45.5091	0.0516162	0.0184885	107.128	144.728	3860.98	4756.61	2276.6	3259.54
G1882	CEMADEN-ANA	Camiaco	Mamore	Amazonas	BO	Bolivia	South_America	136000	126713	-15.375	-64.875	-15.35	-64.95	0	0	2000-01-03	2006-12-31	2007-01-01	2014-07-21	0.818534	0.836916	0.696861	0.710885	0.914418	0.860981	12.6418	-5.82653	822.112	620.473	582.855	487.921
G1883	CEMADEN-ANA	Pena Amarilla	Beni	Amazonas	BO	Bolivia	South_America	107000	106202	-11.625	-66.625	-11.65	-66.75	0	0	2003-01-09	2005-12-31	2006-01-01	2010-07-30	0.494035	0.454006	-0.05139	-0.140798	0.842764	0.911334	48.0912	53.862	2393.33	1761.1	1599.41	1285.87
G1930	WRIS	K. Agraharam	Krishna	Krishna	IN	India	Asia	NA	131081	16.2598	77.8444	16.35	77.75	0	0	1991-12-05	1998-12-31	1999-01-01	2007-05-29	0.329796	0.513114	0.466592	0.463742	0.691928	0.68454	34.0963	-2.24559	1419.75	1451.25	641.618	635.252
G1934	WRIS	Tikarapara	Mahanadi	Mahanadi	IN	India	Asia	124450	127207	20.6019	84.7761	20.55	84.75	0	0	2000-02-15	2007-12-31	2008-01-01	2016-12-31	-0.156462	0.134963	-0.424521	-0.0282861	0.763531	0.795435	110.364	81.9596	2868.63	2947.38	1605.71	1534.82
G1940	WRIS	Musiri	Cauvery	Cauvery	IN	India	Asia	66243	71409	10.9445	78.4337	10.95	78.35	0	0	1999-10-03	2006-12-31	2007-01-01	2016-12-31	-2.06487	-0.379181	-8.19118	-0.611144	0.533495	0.554699	300.354	121.499	891.186	478.258	661.361	332.212
G1983	CVC	JUANCHITO	CAUCA	Magdalena	CO	Colombia	South_America	9003	9274	3.45075	-76.4706	3.35	-76.45	0	0	1999-03-07	2006-12-31	2007-01-01	2015-06-30	-0.960194	-1.53753	-12.6826	-25.509	0.381544	0.432888	179.551	243.104	695.771	710.718	644.637	671.116
G1984	CVC	MEDIACANOA	CAUCA	Magdalena	CO	Colombia	South_America	11880	12118	3.89968	-76.3519	3.85	-76.35	0	0	1999-04-07	2006-12-31	2007-01-01	2015-06-30	-2.74382	-3.49451	-44.1212	-79.938	0.245684	0.363406	362.551	442.18	1387.28	1374.3	1319.45	1317.44
G1985	CVC	GUAYABAL	CAUCA	Magdalena	CO	Colombia	South_America	15856	16319	4.40698	-76.1235	4.35	-76.15	0	0	1999-05-13	2006-12-31	2007-01-01	2015-06-30	-4.16292	-5.09997	-76.325	-133.413	0.296668	0.421515	508.039	604.816	2184.43	2137.78	2102.71	2067.72
G1999	CEMADEN-ANA	Puerto Siles	Mamore	Amazonas	BO	Bolivia	South_America	227000	217631	-12.875	-65.125	-13.05	-65.05	0	0	2000-01-03	2004-12-31	2005-01-01	2011-03-31	0.677997	0.895934	0.403767	0.802754	0.882404	0.898774	29.7129	-1.33324	2566.6	1242.75	1767.66	858.757
G2000	CEMADEN-ANA	Rurrenabaque	Beni	Amazonas	BO	Bolivia	South_America	70000	68830	-14.375	-67.625	-14.55	-67.55	0	0	2000-01-03	2006-12-31	2007-01-01	2015-01-02	0.499669	0.539227	0.294653	0.348483	0.795456	0.738243	42.3336	30.6841	1837.59	1473.48	1250.96	1055.37
G2002	BDHI	Charles Fuhr	Santa Cruz	Patagonia	AR	Argentina	South_America	NA	11888	-50.2519	-71.9078	-50.25	-71.85	301	0	1987-02-01	1993-12-31	1994-01-01	2000-08-31	0.678996	0.652492	0.291695	0.38914	0.937816	0.857685	-31.3194	-29.3874	256.844	297.837	223.357	208.37
G2470	WSC	at outlet of great bear lake	at outlet of great bear lake	Mackenzie	CA	Canada	North_America	146000	130268	65.1284	-123.551	65.15	-123.65	2	0	1997-07-27	2005-12-31	2006-01-01	2015-12-31	0.458618	0.711891	-0.574331	-0.712968	0.471215	0.754372	4.89466	12.1552	64.3868	79.4093	48.9083	68.4384
G3192	WSC	below trout falls	Hayes	Hayes (Trib. Hudson Bay)	CA	Canada	North_America	9190	9471	54.8564	-95.12	54.85	-95.25	174	0	2000-03-15	2007-12-31	2008-01-01	2016-09-19	0.764024	0.805415	0.503195	0.594249	0.770514	0.812332	5.49585	5.13469	18.5244	20.146	13.8117	15.2359
G3233	WSC	below cheslatta falls	nechako	Fraser	CA	Canada	North_America	15500	15977	53.6855	-124.839	53.65	-124.85	0	0	1997-12-27	2004-12-31	2005-01-01	2013-12-31	-0.543789	-1.45767	-1.31066	-5.57841	0.532735	-0.0474072	132.202	204.43	157.234	135.005	142.049	128.975
G3235	WSC	outlet of cold lake	Cold	Churchill	CA	Canada	North_America	6515	7040	54.566	-109.842	54.55	-109.85	172	0	2001-04-01	2008-12-31	2009-01-01	2016-12-31	0.665263	0.547862	0.413812	0.139893	0.6835	0.55813	2.11858	-8.76895	7.92021	9.24511	6.28336	7.13091
G3243	WSC	outlet of eutsuk lake	eutsuk	Fraser	CA	Canada	North_America	NA	2358	53.2342	-126.112	53.25	-126.15	195	0	1993-01-01	2004-12-31	2005-01-01	2010-12-31	0.824953	0.759147	0.655041	0.749041	0.881397	0.870351	10.0714	5.46041	24.2065	17.7123	18.7851	13.7081
G3300	WSC	below alexander generating station	Nipigon	St.Lawrence	CA	Canada	North_America	24717	25194	49.1227	-88.3579	49.35	-88.25	127	0	2008-01-01	2011-12-31	2012-01-01	2015-12-31	0.62674	0.64861	0.0615034	0.265102	0.664262	0.692994	-13.375	-13.6128	99.7812	102.025	81.0624	80.1932
G3315	WSC	near fairford	fairford	Nelson	CA	Canada	North_America	79800	82525	51.5873	-98.7118	51.55	-98.75	126	0	1999-10-27	2007-12-31	2008-01-01	2015-12-31	0.39892	-0.478923	0.109253	-2.05928	0.487393	0.681451	9.87225	136.276	104.547	140.451	82.8799	121.661
G3322	WSC	below outlet of dauphin lake	mossy	Nelson	CA	Canada	North_America	8740	9375	51.4503	-99.9711	51.55	-100.05	153	0	1999-09-15	2006-12-31	2007-01-01	2015-12-31	0.763813	0.171092	0.552493	-0.434401	0.776612	0.610673	5.13035	67.9973	13.5222	14.1645	10.1585	10.7475
G3327	WSC	near waterhen	waterhen	Nelson	CA	Canada	North_America	55100	55360	51.8485	-99.5462	51.75	-99.65	125	0	1999-11-20	2006-12-31	2007-01-01	2015-12-29	0.592559	-0.319898	0.300867	-1.86578	0.689252	0.782007	16.7075	125.316	68.6786	96.2458	58.6656	81.7573
G3439	WSC	above nottik island	Albany	Albany	CA	Canada	North_America	32400	33465	51.6414	-86.3908	51.55	-86.45	0	0	1987-02-01	2010-12-31	2011-01-01	2016-12-31	0.90502	0.850351	0.816553	0.707265	0.909739	0.870542	-1.27116	2.01197	79.2708	67.5648	55.8447	49.396
G3498	WSC	at penticton	okanagan	Columbia	CA	Canada	North_America	5980	6350	49.4985	-119.615	49.45	-119.65	178	0	1999-04-01	2006-12-31	2007-01-01	2014-12-31	0.708725	0.551852	0.445667	-0.0131677	0.74276	0.589201	11.9431	17.7918	11.0203	13.0671	8.42851	9.39571
G3557	WSC	at iroquois falls	abitibi	Moose	CA	Canada	North_America	13300	12916	48.7622	-80.6686	48.75	-80.65	0	283	1987-02-01	1989-12-31	1990-01-01	1995-12-31	0.343128	0.555284	-0.467636	0.0716292	0.37383	0.644687	-18.3179	-25.6117	68.5533	80.9279	54.6121	58.231
G3560	WSC	a la centrale no. 4	outardes	Na	CA	Canada	North_America	17200	17215	49.7069	-68.9078	49.55	-68.75	0	297	1987-02-01	1989-12-31	1990-01-01	1994-12-31	-0.300409	-0.252596	-2.27253	-1.11302	-0.189644	-0.2188	-17.0451	-24.0083	199.208	164.555	161.431	123.054
G3631	WSC	outflow near corra linn	kootenay	Columbia	CA	Canada	North_America	46400	46216	49.4669	-117.465	49.65	-117.05	0	128	2000-04-01	2007-12-31	2008-01-01	2015-12-31	0.765356	0.626049	0.689875	0.501797	0.893092	0.872034	1.01748	2.09784	271.434	270.285	203.531	190.072
G3912	WSC	at fort wayne	Detroit	St.Lawrence	CA	Canada	North_America	592589	603448	42.2981	-83.0928	42.35	-83.05	134	0	2008-01-10	2009-12-31	2010-01-01	2014-12-31	0.414725		-0.606488		0.418932		5.76274		660.232		517.42
G3980	DHM	Jomsom	Kali Gandaki	Ganges	NP	Nepal	Asia	NA	3592	28.7917	83.75	28.65	83.55	0	0	2008-01-01	2008-12-31	2009-01-01	2014-12-31	0.715936		0.63435		0.892611		26.1961		20.9262		12.9185
G4385	DHM	Asaraghat	Karnali	Ganges	NP	Nepal	Asia	19260	20859	28.9493	81.4463	29.15	81.55	0	0	1999-10-18	2006-12-31	2007-01-01	2015-12-31	0.923821	0.898289	0.847412	0.818531	0.926044	0.920543	1.41856	2.99363	222.496	188.948	134.149	119.146
G4393	DHM	Samajhighat	Bheri	Ganges	NP	Nepal	Asia	12200	12208	28.5171	81.6669	28.45	81.95	0	0	2008-01-01	2009-12-31	2010-01-01	2015-06-30	0.89501		0.797746		0.903082		3.97654		182.538		113.714
G4399	DHM	Rai goan	Bagmati	Ganges	NP	Nepal	Asia	NA	2871	27.16	85.49	27.25	85.45	0	0	1992-01-01	1999-12-31	2000-01-01	2008-12-26	0.273155	0.468672	0.0123298	0.0875079	0.332684	0.508038	-15.3527	10.687	452.228	287.215	164.068	101.009
G4449	DHM	Devghat	Narayani	Ganges	NP	Nepal	Asia	31100	32081	27.708	84.431	27.75	84.45	0	0	2000-02-01	2006-12-31	2007-01-01	2015-12-31	0.853686	0.891119	0.84183	0.853489	0.940081	0.926745	13.2262	-7.39521	656.559	644.508	377.93	337.349
G4456	DHM	Kusum	West-Rapti	Ganges	NP	Nepal	Asia	5200	5269	28.0075	82.0939	27.85	82.35	0	0	2003-01-01	2008-12-31	2009-01-01	2015-12-30	0.114646	0.460003	-0.234871	-0.0321137	0.491382	0.63112	65.2624	38.3247	276.08	228.111	109.151	100.479
G4475	DHM	Chatara	Saptakoshi	Ganges	NP	Nepal	Asia	54100	54948	26.8536	87.151	26.95	87.15	0	0	1998-10-16	2005-12-31	2006-01-01	2014-12-31	0.423419	0.78318	0.275574	0.840402	0.946166	0.922866	57.1969	11.7101	1184.47	766.919	810.073	512.41
G4541	DHM	Angsing	Kaligandaki	Ganges	NP	Nepal	Asia	10020	9510	27.89	83.8	27.95	83.55	0	0	1999-12-21	2006-12-31	2007-01-01	2015-12-31	0.876041	0.738242	0.759376	0.698322	0.877146	0.861143	-1.06739	-19.9635	243.597	280.913	119.302	132.218
G4567	WRIS	Kodumudi	Cauvery	Cauvery	IN	India	Asia	53233	53126	11.085	77.8886	11.15	77.85	0	0	1999-06-05	2006-12-31	2007-01-01	2016-12-31	-0.965365	0.192167	-5.11375	-0.027626	0.531881	0.579042	188.977	57.5385	636.245	306.443	454.074	214.017
G4593		Bhairab bazar	Meghna	Meghna	BD	Bangladesh	Asia	NA	67016	0	0	24.05	90.95	0	0	1999-01-01	2005-12-31	2006-01-01	2014-12-31	0.376392	0.43876	0.482487	0.50419	0.895099	0.883819	-15.4292	-13.9108	1653.63	1798.05	1364.87	1444.65
G4597	RID	Muang N5A	Nan	Nan River	TH	Thailand	Asia	25286	25858	16.8208	100.264	16.85	100.25	0	0	1987-02-01	1992-12-31	1993-01-01	1999-12-31	-0.75718	-2.13792	-7.69567	-41.1327	0.687149	0.264754	172.653	303.872	727.848	706.536	439.962	471.286
G4679	RID	Wang Kra Chao P12	Ping	Ping River	TH	Thailand	Asia	26396	25690	17.2417	99.0125	17.25	98.95	0	0	1987-02-01	1989-12-31	1990-01-01	1994-12-31	-3.25608	-1.83435	-58.8546	-12.0038	-0.265955	-0.404934	406.055	243.666	714.762	527.591	433.784	369.204
G4682	RID	Ban Hat Phai N12A	Nan	Nan River	TH	Thailand	Asia	15718	15660	17.7361	100.541	17.75	100.55	0	0	1987-02-01	1992-12-31	1993-01-01	1999-12-31	-0.567763	-1.18849	-8.28722	-17.2668	0.204608	-0.142595	134.114	186.189	493.041	424.134	284.521	276.74
G4692	WRIS	Kantamal		Mahanadi	IN	India	Asia	NA	20303	20.6527	83.7234	20.65	83.75	0	0	1996-03-31	2003-12-31	2004-01-01	2012-05-31	0.598303	0.493577	0.445979	0.0238519	0.743588	0.71352	26.3231	41.7284	890.584	828.745	341.087	287.889
G4693	WRIS	Jenapur	Brahmani	Brahmani and Baitarni	IN	India	Asia	33955	36863	20.8848	86.0164	20.85	86.05	0	0	1998-03-06	2005-12-31	2006-01-01	2014-05-31	0.270823	0.533484	-0.0293603	0.340626	0.700052	0.696923	63.6353	29.205	852.229	734.35	486.836	408.631
G4712	RID	Ban Wang Man W4A	Wang	Wang River	TH	Thailand	Asia	10507	10614	17.2061	99.1022	17.25	99.05	0	0	1987-02-01	1992-12-31	1993-01-01	1999-12-31	-4.86595	-4.08548	-24.1241	-17.0276	0.746925	0.67033	585.128	505.902	280.028	197.024	175.811	138.067
G4724	WRIS	Ashti	Wainganga	Godavari	IN	India	Asia	50990	52666	19.6846	79.7862	19.65	79.75	0	0	2000-11-26	2007-12-31	2008-01-01	2016-12-31	0.167722	0.226049	-0.107121	-0.0776744	0.749555	0.709301	77.9319	69.9347	1923.5	1809.06	710.973	657.387
G4760	WRIS	Pathagudem	Godavari/Indravathi	Godavari	IN	India	Asia	40000	40422	18.8485	80.348	18.85	80.35	0	0	1998-07-11	2005-12-31	2006-01-01	2015-05-31	0.424449	0.540761	0.289147	0.24762	0.679426	0.701348	41.089	32.8698	1672.12	1476.01	588.493	549.364
G4797	RID	Ban Huai Yang P7A	Ping	Ping River	TH	Thailand	Asia	42700	42610	16.4772	99.5183	16.45	99.55	0	0	1987-02-01	1992-12-31	1993-01-01	1999-12-31	-1.74998	-1.19007	-36.4914	-15.7983	0.382851	0.0861839	264.823	199.02	847.161	580.771	522.92	414.436
G4806	WRIS	Konta	Sabari	Godavari	IN	India	Asia	NA	20867	17.8208	81.389	17.85	81.35	0	0	1998-07-11	2005-12-31	2006-01-01	2015-05-31	0.667819	0.754549	0.444014	0.468012	0.743081	0.802297	18.1114	9.51053	627.946	452.404	338.868	271.258
G4814	WRIS	Takli	Bhima	Krishna	IN	India	Asia	33916	33642	17.4143	75.8453	17.45	75.85	0	0	1987-03-18	1993-12-31	1994-01-01	2014-09-21	0.166059	0.197298	0.224891	-0.0172241	0.492802	0.481943	27.6629	48.9105	861.316	608.149	483.205	313.23
G4847	WRIS	Yadgir	Krishna	Krishna	IN	India	Asia	69863	69982	16.7373	77.1225	16.75	77.05	0	0	1989-07-29	1997-12-31	1998-01-01	2015-02-11	-0.108912	-0.0557639	0.0650533	-0.660277	0.506959	0.422492	81.7357	82.8962	886.269	894.961	520.148	439.789
G4855	WRIS	Huvinhedgi	Krishna	Krishna	IN	India	Asia	NA	54905	16.4906	76.9202	16.45	76.85	0	0	1998-08-31	2005-12-31	2006-01-01	2016-05-31	0.036487	0.438123	0.290156	0.483385	0.661613	0.699168	77.3366	20.5864	1047.85	763.08	527.119	352.863
G4896	RID	Ban Don Rabiang Y14	Yom	Yom River	TH	Thailand	Asia	12131	12374	17.595	99.7189	17.65	99.65	0	0	1987-02-01	1992-12-31	1993-01-01	1999-12-31	-1.8597	-2.74977	-2.4727	-7.45674	0.680656	0.644524	279.725	370.549	347.488	314.364	232.581	225.122
G4897	RID	Ban Chong Nua S9	Pasak	Pasak River	TH	Thailand	Asia	14374	14464	14.6258	101.017	14.55	100.95	0	0	1987-02-01	1992-12-31	1993-01-01	1999-12-31	-0.572177	-0.601598	-0.327935	-0.79653	0.833849	0.847877	151.105	156.409	159.444	172.034	107.003	108.125
G5017	IDEAM	Magangue Esperanza	BRAZO_DE_LOBA	Magdalena	CO	Colombia	South_America	241612	245422	9.25319	-74.7357	9.25	-74.75	0	0	1998-07-22	2005-12-31	2006-01-01	2014-12-31	-1.24295	-1.25898	-38.9534	-66.1385	0.758585	0.767722	222.156	224.699	13613.4	12647.8	12946.9	12000.7
G5018	IDEAM	PURIFICACION	MAGDALENA	Magdalena	CO	Colombia	South_America	25003	25474	3.84832	-74.9355	3.75	-74.95	0	0	1999-06-18	2006-12-31	2007-01-01	2015-06-30	0.293581	0.35594	-1.18482	-1.75144	0.616915	0.530019	57.5897	43.7949	740.663	537.446	575.909	421.809
G5023	IDEAM	Regidor	Magdalena	Magdalena	CO	Colombia	South_America	134060	139107	8.66831	-73.819	8.65	-73.85	0	0	1991-09-13	2000-12-31	2001-01-01	2013-12-23	0.167083	-0.0507188	-6.10212	-9.86288	0.878695	0.815698	82.3641	100.479	4430.4	4861.31	4036.04	4674.38
G5083	IDEAM	Narino	Magdalena	Magdalena	CO	Colombia	South_America	47219	48455	4.38791	-74.839	4.25	-74.85	0	0	1999-08-06	2006-12-31	2007-01-01	2015-06-30	-0.469131	-0.480005	-11.3095	-12.7475	0.741952	0.700706	144.505	144.846	2088	1740.13	1828.91	1532.71
G5085	IDEAM	Penas Blancas	Magdalena	Magdalena	CO	Colombia	South_America	85160	87054	6.95109	-73.9506	6.85	-74.05	0	0	1992-01-01	2002-12-31	2003-01-01	2013-12-31	0.520988	0.21565	-1.23528	-6.07828	0.793734	0.749937	42.0172	73.8207	1785.52	2286.21	1437.34	2010.38
G5133	IDEAM	San Pablo	Magdalena	Magdalena	CO	Colombia	South_America	116909	118960	7.47993	-73.9155	7.35	-73.95	0	0	1987-02-01	1990-12-31	1991-01-01	1995-12-31	-0.0748165	0.0730614	-9.59851	-7.2073	0.759009	0.68118	104.232	86.6318	3824.16	3706.62	3529.12	3333.95
G5175	CEMADEN-ANA	Mucajai	Mucajai	Amazonas	BR	Brazil	South_America	19800	20777	2.4714	-60.9178	2.55	-60.95	0	0	1998-08-09	2006-12-31	2007-01-01	2015-02-28	0.782634	0.642135	0.601647	0.326924	0.883742	0.90106	18.0923	34.2741	249.032	324.388	180.457	238.434
G5249	SENAMHI	Puente Piura	Piura	Piura	PE	Peru	South_America	8038	7973	-5.18	-80.62	-5.25	-80.65	0	0	1998-02-05	2006-12-31	2007-01-01	2015-06-30	-0.721662	-0.180199	-0.275491	0.348332	0.651558	0.830714	160.849	110.89	140.172	243.799	78.7473	105.582
G5263	IDEAM	La Virginia	Cauca	Magdalena	CO	Colombia	South_America	20345	20518	4.88035	-75.8813	4.85	-75.95	0	0	1999-01-01	2005-12-31	2006-01-01	2014-12-31	-3.0266	-4.0407	-50.1895	-92.1702	0.482234	0.601979	395.565	500.19	2750.91	2748.38	2644.33	2643.83
G5265	IDEAM	Puerto Valdivia	Cauca	Magdalena	CO	Colombia	South_America	37117	37778	7.2878	-75.3965	7.35	-75.35	0	0	1997-05-03	2005-12-31	2006-01-01	2015-06-30	-3.15206	-3.19871	-64.4229	-90.0383	0.511751	0.554833	408.861	415.043	4866.22	4866.39	4707.09	4708.33
G5288	IDEAM	Las Flores	Cauca	Magdalena	CO	Colombia	South_America	56018	57211	8.09956	-74.7725	8.15	-74.75	0	0	1995-07-28	2004-12-31	2005-01-01	2013-12-31	-1.00964	-0.850765	-20.4833	-42.571	0.712085	0.751811	195.185	183.359	4932.03	4741.21	4729.43	4501.21
G5291	IDEAM	Margento	Cauca	Magdalena	CO	Colombia	South_America	41235	42079	8.03501	-74.952	8.05	-74.95	0	0	1997-09-11	2004-12-31	2005-01-01	2015-06-30	-2.35753	-1.8666	-45.8219	-58.5381	0.649443	0.686847	330.429	283.66	4700.38	4543.98	4542.97	4349.28
G5306	IDEAM	Irra	Cauca	Magdalena	CO	Colombia	South_America	24335	24962	5.2684	-75.6672	5.25	-75.65	0	0	1997-09-12	2004-12-31	2005-01-01	2013-12-31	-3.95143	-5.44854	-91.1603	-138.602	0.337377	0.47401	487.609	640.565	4166.28	4274.57	4022.83	4117.3
G5308	IDEAM	Puente Iglesias	Cauca	Magdalena	CO	Colombia	South_America	28761	29032	5.829	-75.7054	5.85	-75.75	0	0	1996-05-11	2003-12-31	2004-01-01	2015-06-25	-3.86781	-4.6684	-73.5846	-134.073	0.453808	0.491101	480.523	562.779	4390.08	4568.16	4229.61	4381.18
G5336	SENAMHI	El Ciruelo	Chira-Piura	Macara	EC	Ecuador	South_America	7693	7253	-4.3	-80	-4.35	-80.25	0	0	1998-12-11	2006-12-31	2007-01-01	2015-06-30	-0.45682	-0.689832	-3.66807	-6.96966	-0.302842	-0.301318	65.0402	107.577	385.922	319.353	259.12	203.526
G5338	CEMADEN-ANA	Base Siderama - Jusante	Jatapu	Amazonas	BR	Brazil	South_America	24600	24602	-1.6833	-58.5333	-1.55	-58.55	0	0	2001-01-08	2006-12-31	2007-01-01	2014-03-28	0.783563	0.317949	0.734333	-0.0981644	0.93485	0.849301	20.5779	65.0612	380.301	677.311	265.802	492.414
G5355	CEMADEN-ANA	Porto Seguro	Jutai	Amazonas	BR	Brazil	South_America	64400	66749	-3.3372	-67.4917	-3.35	-67.55	0	0	1998-05-08	2005-12-31	2006-01-01	2015-03-31	0.657525	0.702797	0.0562635	0.138376	0.900283	0.877123	31.1152	25.3959	1098.12	916.547	833.593	678.029
G5378	SENAMHI	Bellavista	Napo	Amazonas	PE	Peru	South_America	100136	100157	-3	-73	-3.45	-73.05	0	0	1999-06-06	2006-12-31	2007-01-01	2015-06-30	0.795598	0.712311	0.598692	0.470914	0.832966	0.757188	-10.9962	-11.558	1613.71	1653.31	1285.7	1337.51
G5392	CEMADEN-ANA	Aratoi Grande	Grajau	Mearim	BR	Brazil	South_America	20300	20355	-3.7697	-45.2178	-3.75	-45.25	0	0	1991-04-12	1999-12-31	2000-01-01	2007-12-31	-0.577287	-0.99519	-3.42846	-5.05984	0.815844	0.87333	156.636	199.103	278.966	334.802	148.092	174.922
G5395	SENAMHI	Tamshiyacu	Amazonas	Amazonas	PE	Peru	South_America	721521	721199	-4	-73	-4.05	-73.15	0	0	1999-04-07	2006-12-31	2007-01-01	2015-06-30	0.879565	0.86883	0.796357	0.760607	0.934449	0.888987	6.86748	-6.17168	5499.49	5336.67	4193	4196.91
G5399	CEMADEN-ANA	Pedreiras Ii	Mearim	Mearim	BR	Brazil	South_America	24000	23888	-4.57	-44.605	-4.55	-44.65	0	0	1992-04-01	1999-12-31	2000-01-01	2007-12-31	-1.3634	-1.98261	-29.3451	-33.7697	0.778098	0.724984	228.013	294.207	328.097	423.633	200.659	247.805
G5405	IDEAM	Canafisto	Cauca	Magdalena	CO	Colombia	South_America	32402	33224	6.41798	-75.8188	6.45	-75.85	0	0	1994-09-15	2001-12-31	2002-01-01	2010-11-12	-3.3052	-3.64095	-70.0571	-104.348	0.539375	0.496466	425.271	459.435	4378.3	4738.51	4209.99	4548.24
G5413	CEMADEN-ANA	Ladario - Jusante	Itacuai	Amazonas	BR	Brazil	South_America	36900	37097	-4.5836	-70.2644	-4.55	-70.25	0	0	1999-08-03	2006-12-31	2007-01-01	2015-04-30	0.882924	0.706523	0.786873	0.65289	0.889501	0.826891	-1.49702	-8.32684	455.694	585.18	354.181	425.184
G5419	CEMADEN-ANA	Tabatinga	Amazon _ Amazonas	Amazonas	PE	Peru	South_America	874000	876876	-4.2347	-69.9447	-4.25	-69.95	0	0	1996-02-11	2004-12-31	2005-01-01	2013-04-30	0.799055	0.854065	0.64636	0.688756	0.925725	0.861244	10.1074	3.19193	7408.58	6386	5576.86	5307.53
G5424	SENAMHI	Nauta	Maranon	Amazonas	PE	Peru	South_America	356274	362932	-4	-73	-4.45	-73.95	0	0	1999-06-22	2006-12-31	2007-01-01	2015-06-30	0.906972	0.761884	0.810098	0.648161	0.910659	0.838127	1.85647	-6.79451	2567	2978.96	2070.84	2448.13
G5427	SENAMHI	Guayaquil	Ucayali	Amazonas	PE	Peru	South_America	346049	347454	-5	-73.84	-4.75	-73.65	0	0	1999-06-25	2006-12-31	2007-01-01	2015-06-30	0.715666	0.856356	0.34338	0.748307	0.901825	0.894075	23.187	1.91991	4656.22	2665.86	3748.04	2154.1
G5433	SENAMHI	Yuracyacu	Maranon	Amazonas	PE	Peru	South_America	114232	114968	-4.47	-77	-4.45	-77.55	0	0	1999-06-25	2006-12-31	2007-01-01	2015-06-30	0.656501	0.363529	0.358628	-0.0479066	0.661973	0.431376	-5.23289	-19.6638	1819.89	2326.16	1414.12	1798.98
G5434	CEMADEN-ANA	Tanibuca	Mutum	Amazonas	BR	Brazil	South_America	12700	12862	-4.745	-68.1353	-4.75	-68.15	0	0	2004-01-02	2007-12-31	2008-01-01	2015-03-21	0.66473	0.803921	0.110682	0.762915	0.898204	0.909948	18.8191	10.5883	165.135	99.8937	128.523	78.7745
G5435	CEMADEN-ANA	Itaituba	Tapajos	Amazonas	BR	Brazil	South_America	458000	456672	-4.2756	-55.9822	-4.25	-55.95	0	0	1989-06-19	1998-12-31	1999-01-01	2013-06-30	0.482651	0.692927	0.197939	0.561852	0.717129	0.78792	35.4283	14.3934	9585.55	7079.59	7130.91	5253.55
G5437	CVC	Hormiguero	Cauca	Magdalena	CO	Colombia	South_America	7321	8409	3.29994	-76.4776	3.25	-76.45	0	0	1991-02-07	1998-12-31	1999-01-01	2007-07-31	-1.379	-1.54804	-17.7908	-30.3371	0.548805	0.352248	228.452	244.004	612.391	640	579.116	592.408
G5438	CVC	La Bolsa	Cauca	Magdalena	CO	Colombia	South_America	5902	5689	3.20014	-76.4986	3.15	-76.55	0	0	1993-07-27	2000-12-31	2001-01-01	2010-12-31	-0.540796	-0.407223	-8.60008	-7.36252	0.43305	0.459836	136.771	122.51	336.931	340.202	307.206	310.216
G5451	SENAMHI	Puente Crisnejas	Huallaga	Amazonas	PE	Peru	South_America	68435	68364	-6.57	-76.119	-6.55	-76.25	0	0	1999-03-12	2006-12-31	2007-01-01	2015-06-30	0.844846	0.724622	0.678815	0.491633	0.856448	0.758735	3.1992	-11.6692	1003.62	1079.7	706.149	797.471
G5454	CEMADEN-ANA	Teresina - Chesf	Parnaiba	Parnaiba	BR	Brazil	South_America	237000	235335	-5.135	-42.8111	-5.15	-42.85	0	0	1991-04-12	1999-12-31	2000-01-01	2007-12-31	-0.953342	-1.81175	-21.4197	-65.8739	0.762105	0.62469	181.266	258.706	1932.21	2385.47	1043.45	1392.2
G5468	CEMADEN-ANA	Fazenda Carnaiba	Sambito	Parnaiba	BR	Brazil	South_America	16300	16393	-5.7139	-42.1	-5.75	-42.15	0	0	1999-11-14	2002-12-31	2003-01-01	2007-12-31	-2.56804	-1.78621	-5.93697	-2.73905	0.489274	0.446236	350.953	268.441	184.081	108.131	79.7571	65.1443
G5472	CEMADEN-ANA	Prata Do Piaui	Poti	Parnaiba	BR	Brazil	South_America	43400	44118	-5.6664	-42.2136	-5.65	-42.25	0	0	1992-04-01	1999-12-31	2000-01-01	2007-12-31	-1.92037	-3.67602	-3.91987	-9.84961	0.576845	0.60346	286.493	464.193	417.826	518.852	197.639	259.224
G5487	CEMADEN-ANA	Barao De Grajau	Parnaiba	Parnaiba	BR	Brazil	South_America	140000	149385	-6.7614	-43.0278	-6.75	-42.95	0	0	1992-04-01	1999-12-31	2000-01-01	2007-12-31	-0.838557	-1.81065	-26.7156	-98.205	0.753991	0.538448	144.561	230.34	1277.65	1599.86	710.885	991.226
G5490	CEMADEN-ANA	Jardim Do Ouro	Jamanxim	Amazonas	BR	Brazil	South_America	37400	37407	-6.2575	-55.7725	-6.25	-55.75	0	0	1987-08-15	2002-12-31	2003-01-01	2009-03-31	0.886936	0.800177	0.790859	0.805523	0.904212	0.906665	5.97347	11.6554	491.461	450.924	375.406	314.456
G5514	CEMADEN-ANA	Sao Felix De Balsas	Das Balsas	Parnaiba	BR	Brazil	South_America	24700	24468	-7.0819	-44.8139	-7.05	-44.85	0	0	1992-04-01	1999-12-31	2000-01-01	2007-12-31	0.0870491	-0.871359	-3.29872	-24.6833	0.800472	0.695974	79.3429	167.789	318.167	438.298	185.501	275.304
G5517	CEMADEN-ANA	Sitio Do Velho	Parnaiba	Parnaiba	BR	Brazil	South_America	35300	35511	-7.3808	-44.8267	-7.35	-44.75	0	0	1991-04-12	1998-12-31	1999-01-01	2007-12-31	-0.535617	-0.759238	-18.067	-28.8321	0.697294	0.691414	124.697	136.277	482.888	479.421	292.645	304.212
G5519	CEMADEN-ANA	Fazenda Bandeira	Urucui Preto	Parnaiba	BR	Brazil	South_America	15600	15780	-7.3908	-44.6142	-7.45	-44.65	0	0	1992-04-01	1999-12-31	2000-01-01	2007-12-31	-2.89474	-4.28648	-236.724	-636.872	0.841856	0.829809	308.988	452.354	194.683	252.676	107.588	158.117
G5523	CEMADEN-ANA	Goiatins	Manuel Alves Grande	Tocantins	BR	Brazil	South_America	10100	9964	-7.7078	-47.3117	-7.75	-47.35	0	0	1996-06-17	2003-12-31	2004-01-01	2013-01-31	0.440827	0.281254	-0.964694	-1.79609	0.768582	0.759703	41.5602	65.5059	145.134	145.148	86.1208	93.6021
G5559	CEMADEN-ANA	Juazeiro	Sao Francisco	Sao Francisco	BR	Brazil	South_America	516000	507607	-9.4064	-40.5036	-9.45	-40.55	0	0	1996-07-30	2003-12-31	2004-01-01	2012-09-30	-0.969585	-2.73145	-37.8577	-132.406	0.289214	0.146342	117.399	119.295	4134.53	3827.77	2731.69	2350.74
G5572	CEMADEN-ANA	Arinos	Arinos	Amazonas	BR	Brazil	South_America	57100	56459	-10.6392	-58.0042	-10.65	-57.95	0	0	2000-09-26	2005-12-31	2006-01-01	2013-02-28	0.634656	0.838952	0.178674	0.783794	0.91884	0.953263	24.4664	14.7056	659.828	314.175	464.344	230.006
G5574	CEMADEN-ANA	Cachuela Esperanza	Beni	Amazonas	BO	Bolivia	South_America	281000	278045	-10.625	-65.625	-10.55	-65.55	0	0	2000-01-03	2005-12-31	2006-01-01	2014-10-04	0.744405	0.854908	0.571125	0.76907	0.930928	0.894596	23.3257	8.1637	4355.22	2742.09	3125	1974.41
G5580	SENAMHI	Laguna Paton	Urubamba	Amazonas	PE	Peru	South_America	9160	9101	-13.1741	-72.5634	-13.25	-72.45	0	0	1998-10-28	2006-12-31	2007-01-01	2015-06-30	0.456572	0.70007	0.21687	0.610433	0.885036	0.894773	52.5101	27.5499	107.692	79.523	70.7792	50.2259
G5581	CEMADEN-ANA	Rio Dos Peixes	Dos Peixes	Amazonas	BR	Brazil	South_America	14400	14626	-10.8231	-57.7272	-10.85	-57.75	0	0	2000-03-29	2005-12-31	2006-01-01	2013-02-28	0.756283	0.833065	0.670087	0.884254	0.950657	0.957524	23.4595	12.8578	147.972	83.4038	108.668	65.0236
G5588	CEMADEN-ANA	Riberalta	Beni	Amazonas	BO	Bolivia	South_America	244000	241500	-11.125	-66.125	-10.95	-66.05	0	0	2000-01-03	2004-12-31	2005-01-01	2010-10-01	0.771607	0.873929	0.671455	0.823449	0.942879	0.910457	21.6847	3.93064	3310.16	2389.64	2316.92	1725.75
G5597	CEMADEN-ANA	Fazenda Macambira	Grande	Sao Francisco	BR	Brazil	South_America	39600	39722	-11.6106	-44.1567	-11.55	-44.05	0	0	1997-11-14	2005-12-31	2006-01-01	2015-01-31	-0.213662	-1.15392	-12.6488	-54.5978	0.626059	0.847327	80.3908	154.339	261.428	377.747	173.593	253.997
G5606	CEMADEN-ANA	Fazenda Tratex	Teles Pires _ Sao Manuel	Amazonas	BR	Brazil	South_America	40700	40036	-10.9558	-55.5508	-10.95	-55.65	0	0	1992-03-26	2000-12-31	2001-01-01	2010-02-24	0.704018	0.745837	0.559144	0.53601	0.926041	0.921401	13.0566	19.0936	356.263	345.723	241.82	232.476
G5610	CEMADEN-ANA	Pousada Matrinxa	Culuene	Amazonas	BR	Brazil	South_America	11600	11905	-13.5692	-53.0761	-13.45	-53.05	0	0	2000-11-08	2003-12-31	2004-01-01	2008-11-30	0.805411	0.559318	0.66452	0.333047	0.841879	0.61032	-4.91021	-18.1699	185.673	246.443	109.97	148.863
G5626	CEMADEN-ANA	El Sena	Madre de Dios	Amazonas	BO	Bolivia	South_America	120000	119020	-11.375	-67.125	-11.45	-67.25	0	0	2004-08-31	2005-12-31	2006-01-01	2010-07-01	0.859783		0.720842		0.8832		7.61124		1972.38		1443.12
G5630	CEMADEN-ANA	Argoim	Paraguacu	Paraguacu	BR	Brazil	South_America	37900	37642	-12.5856	-39.5222	-12.65	-39.45	0	0	1998-05-07	2005-12-31	2006-01-01	2014-11-30	0.682437	0.639317	0.299862	0.185524	0.708783	0.714674	12.3865	21.5665	70.0207	111.863	32.7366	51.1257
G5654	CEMADEN-ANA	Carinhanha	Sao Francisco	Sao Francisco	BR	Brazil	South_America	254000	247469	-14.3044	-43.7633	-14.25	-43.75	0	0	1999-02-17	2006-12-31	2007-01-01	2015-05-31	0.495012	0.507433	-0.30908	-0.324158	0.870802	0.858332	44.0526	33.2258	1572.68	1522.49	963.966	924.843
G5668	CVC	Ta blanca	Cauca	Magdalena	CO	Colombia	South_America	5064	5071	3.11794	-76.5666	3.05	-76.65	0	0	1994-07-15	2001-12-31	2002-01-01	2010-12-20	-0.629736	-0.596704	-7.9442	-7.4324	0.398558	0.421007	143.487	140.188	311.945	306.045	284.3	279.706
G5688	SENAMHI	Llusta	Ilave	Ilave	PE	Peru	South_America	8384	8245	-16	-69.63	-15.95	-69.35	0	0	1999-06-29	2006-12-31	2007-01-01	2015-06-30	-1.51256	-0.827014	-2.39024	-0.4003	0.738631	0.766337	245.316	173.731	94.5334	92.3681	69.783	67.2849
G5690	CEMADEN-ANA	Barra Do Escuro	Urucuia	Sao Francisco	BR	Brazil	South_America	24600	24731	-16.2681	-45.2369	-16.15	-45.15	0	0	1998-09-12	2006-12-31	2007-01-01	2015-04-30	0.635422	0.728639	0.361819	0.462878	0.750477	0.777265	25.2149	15.3787	180.355	196.476	113.069	121.429
G5691	CEMADEN-ANA	Sao Romao	Sao Francisco	Sao Francisco	BR	Brazil	South_America	154000	150843	-16.3725	-45.07	-16.35	-45.05	0	0	1999-04-26	2006-12-31	2007-01-01	2015-06-30	0.632352	0.579969	0.199907	-0.0125429	0.865684	0.815705	24.6809	20.8099	1094.77	1097.04	688.006	666.295
G5705	CEMADEN-ANA	Cachoeira Da Manteiga	Sao Francisco	Sao Francisco	BR	Brazil	South_America	107000	103706	-16.6572	-45.0808	-16.65	-45.05	0	0	1998-09-30	2005-12-31	2006-01-01	2015-04-30	0.619356	0.382058	0.119429	-0.974583	0.857014	0.757922	25.8335	27.3911	786.587	845.499	501.195	528.487
G5712	CEMADEN-ANA	Porto Da Extrema	Paracatu	Sao Francisco	BR	Brazil	South_America	30100	29696	-17.0303	-46.0136	-17.05	-45.95	0	0	1999-04-06	2006-12-31	2007-01-01	2015-06-30	0.70874	0.76403	0.449689	0.598631	0.87082	0.888698	23.3273	19.0148	223.32	214.406	128.22	131.264
G5716	CEMADEN-ANA	Santa Rosa	Paracatu	Sao Francisco	BR	Brazil	South_America	12800	12755	-17.255	-46.4728	-17.25	-46.45	0	0	1999-04-24	2006-12-31	2007-01-01	2015-05-31	0.810834	0.880419	0.656992	0.770348	0.87384	0.900099	13.624	5.0064	99.7647	87.8643	55.5018	51.9825
G5720	CEMADEN-ANA	Pousada Taiama (Ex-Porto Jofre)	Cuiaba	Parana	BR	Brazil	South_America	95200	98727	-17.3656	-56.7747	-17.45	-56.85	0	0	1997-06-23	2005-12-31	2006-01-01	2015-01-31	-0.754096	-0.518273	-26.0859	-16.6008	0.730479	0.698939	110.174	88.8479	1512.75	1241.76	932.276	757.4
G5722	CEMADEN-ANA	Pirapora Barreiro	Sao Francisco	Sao Francisco	BR	Brazil	South_America	62200	60284	-17.3692	-44.9431	-17.25	-44.95	0	0	1999-04-29	2006-12-31	2007-01-01	2015-06-30	0.664595	0.222752	0.22143	-1.35013	0.712203	0.342768	16.7544	10.058	632.614	731.717	410.754	468.814
G5725	CEMADEN-ANA	Sao Jose Do Piquiri	Piquiri (Trib. Parana)	Parana	BR	Brazil	South_America	30000	25565	-17.2917	-56.3872	-17.15	-56.25	0	0	1996-03-29	2005-12-31	2006-01-01	2014-12-31	0.0119177	0.37107	-4.83993	-1.26695	0.858689	0.884243	89.9874	49.8049	357.102	289.89	237.167	175.846
G5739	CEMADEN-ANA	Amolar	Paraguai _ Paraguay	Parana	BR	Brazil	South_America	234000	231825	-18.0386	-57.4886	-18.05	-57.45	0	0	1987-02-22	1998-12-31	1999-01-01	2006-12-31	-1.5405	-1.78678	-71.2031	-126.067	0.257867	0.409006	130.509	185.229	2756.73	3774.42	1749	2614.47
G5745	CEMADEN-ANA	Maurilandia	Verde _ Verdao	Parana	BR	Brazil	South_America	12800	12552	-17.9678	-50.3325	-18.05	-50.25	0	0	1997-01-04	2004-12-31	2005-01-01	2013-03-31	0.666237	0.602225	0.132828	0.153624	0.811563	0.82641	24.3766	35.5561	123.169	117.384	76.5827	84.4241
G5746	CEMADEN-ANA	Fazenda Santa Maria	Dos Bois	Parana	BR	Brazil	South_America	17300	17334	-17.9808	-50.2469	-17.95	-50.25	0	0	1995-07-26	2002-12-31	2003-01-01	2013-03-31	0.745755	0.656494	0.452325	0.43026	0.839153	0.853816	16.3616	30.6897	106.11	98.101	66.3712	70.4969
G5754	CEMADEN-ANA	Ponte Meia Ponte	Meia Ponte	Parana	BR	Brazil	South_America	11500	11093	-18.3389	-49.6108	-18.35	-49.65	0	0	1996-04-09	2003-12-31	2004-01-01	2012-10-31	0.728181	0.538173	0.42504	-0.193401	0.837943	0.809714	13.5399	41.3298	94.3403	96.5567	59.4022	63.4649
G5769	CEMADEN-ANA	Tumiritinga	Doce	Doce	BR	Brazil	South_America	55100	54403	-18.9711	-41.6417	-18.95	-41.65	0	0	1996-02-11	2006-12-31	2007-01-01	2015-05-31	0.696084	0.715208	0.324952	0.359779	0.795527	0.813602	11.9951	15.5898	430.467	413.912	230.752	236.341
G5772	CEMADEN-ANA	Governador Valadares	Doce	Doce	BR	Brazil	South_America	40500	39536	-18.8831	-41.9508	-18.85	-41.95	0	0	1998-04-18	2006-12-31	2007-01-01	2015-05-31	0.761959	0.712857	0.515934	0.424566	0.825811	0.841621	6.95241	11.9673	344.428	315.397	194.551	189.676
G5787	CEMADEN-ANA	Porto Das Andorinhas	Sao Francisco	Sao Francisco	BR	Brazil	South_America	14000	13193	-19.2786	-45.2858	-19.25	-45.25	0	0	1999-04-06	2006-12-31	2007-01-01	2015-06-30	0.885368	0.860437	0.780575	0.751284	0.902595	0.892712	3.10185	1.64352	106.166	93.4077	63.7115	57.6871
G5795	CEMADEN-ANA	Porto Ciriaco	Aquidauana	Parana	BR	Brazil	South_America	17200	18316	-19.6986	-56.2811	-19.75	-56.15	0	0	1987-01-06	1999-12-31	2000-01-01	2007-12-31	-0.447065	-0.443754	-5.51048	-6.52657	-0.144644	-0.097188	-83.6443	-79.3986	1720.46	1913.5	1567.59	1760.48
G5796	CEMADEN-ANA	Estrada Mt-738	Miranda	Parana	BR	Brazil	South_America	11600	11017	-20.7619	-56.0911	-20.75	-56.15	0	0	1996-04-10	2003-12-31	2004-01-01	2012-09-30	0.596802	0.416186	0.16524	0.15261	0.610937	0.557862	-3.15889	25.3673	96.6418	99.665	52.2884	62.8574
G5816	CEMADEN-ANA	Porto Galeano	Sucuriu	Parana	BR	Brazil	South_America	19000	18951	-20.0944	-52.1497	-20.05	-52.15	0	0	1987-08-08	1996-12-31	1997-01-01	2005-07-31	0.438257	0.343158	-0.639685	-2.13852	0.821975	0.853124	19.6358	36.5014	144.1	190.033	94.8132	130.159
G5833	CEMADEN-ANA	Agua Clara	Verde	Parana	BR	Brazil	South_America	14500	14909	-20.445	-52.9017	-20.45	-52.85	0	0	1989-04-09	1997-12-31	1998-01-01	2006-08-31	0.0111312	-0.284928	-8.81923	-24.4582	0.672689	0.634591	53.4982	96.8242	146.331	207.579	107.805	169.284
G5840	CEMADEN-ANA	Ponte Guatapara	Mogi-Guacu	Parana	BR	Brazil	South_America	13900	13686	-21.5019	-48.0403	-21.55	-48.05	0	0	1991-11-27	1999-12-31	2000-01-01	2007-12-31	0.680827	0.739739	0.243669	0.395231	0.830466	0.822811	22.6225	16.0794	108.944	113.879	64.4422	73.0679
G5841	CEMADEN-ANA	Clube De Regatas	Pardo Sao Paulo	Parana	BR	Brazil	South_America	10700	10776	-21.1036	-47.7572	-21.05	-47.85	0	0	1998-04-01	2005-12-31	2006-01-01	2013-12-31	0.704646	0.580271	0.290458	-0.0329667	0.771639	0.764029	16.6989	34.6071	111.101	117.058	67.8224	76.1819
G5850	CEMADEN-ANA	Fazenda Buriti	Pardo	Parana	BR	Brazil	South_America	31000	30852	-21.6633	-52.8675	-21.65	-52.85	0	0	1991-05-01	1998-12-31	1999-01-01	2007-12-31	0.377134	0.273882	-2.6879	-3.83191	0.658126	0.515988	37.8306	46.7197	196.749	287.513	144.6	213.162
G5873	CEMADEN-ANA	Ivinhema	Ivinheima	Parana	BR	Brazil	South_America	31900	30751	-22.3825	-53.5286	-22.45	-53.55	0	0	1995-04-04	2002-12-31	2003-01-01	2011-03-31	0.765855	0.547956	0.495925	-0.017135	0.786414	0.722654	3.59053	31.9151	120.203	193.021	83.4159	147.047
G5879	CEMADEN-ANA	Porto Sao Jose - Jusante	Parana	Parana	BR	Brazil	South_America	676000	659123	-22.7131	-53.1728	-22.75	-53.25	0	0	1994-04-12	2001-12-31	2002-01-01	2010-11-30	-0.0356083	-0.11448	-9.24149	-13.8323	0.663682	0.709194	66.4007	80.9031	8100.65	8954.4	5758.41	6884.34
G5905	BDHI	El Soberbio	Uruguay	Uruguay	AR	Argentina	South_America	NA	79963	-27.2986	-54.1931	-27.35	-54.25	0	0	1987-02-01	1992-12-31	1993-01-01	1999-12-31	0.724724	0.662872	0.492499	0.544433	0.739546	0.738938	4.76393	-5.0439	2134.87	2220.99	1216.52	1059.75
G5970	CEMADEN-ANA	Passo Caru	Canoas	Uruguay	BR	Brazil	South_America	NA	9611	-27.5378	-50.8522	-27.55	-50.85	0	0	1996-10-28	2004-12-31	2005-01-01	2013-03-03	0.760933	0.743248	0.609437	0.496029	0.786036	0.743586	-6.35047	-0.68043	189.326	202.691	110.767	125.012
G5977	CEMADEN-ANA	Porto Lucena	Uruguay	Uruguay	AR	Argentina	South_America	NA	90069	-27.8544	-55.0225	-27.75	-55.05	0	0	1988-04-11	1997-12-31	1998-01-01	2007-12-31	0.723185	0.68716	0.487228	0.488806	0.731794	0.727107	1.81466	6.52509	2016.57	2333.4	1193.34	1348.73
G6009	CEMADEN-ANA	Encantado	Taquari	Jacui	BR	Brazil	South_America	NA	17427	-29.2344	-51.855	-29.25	-51.85	0	0	1989-04-11	2001-12-31	2002-01-01	2015-03-31	0.59132	0.541421	0.384321	0.341674	0.639583	0.651085	-14.881	18.4607	630.18	624.07	309.523	305.748
G6012	CEMADEN-ANA	Rio Pardo	Jacui	Jacui	BR	Brazil	South_America	NA	35999	-29.9947	-52.3772	-29.95	-52.35	0	0	1998-11-11	2005-12-31	2006-01-01	2015-03-31	0.712731	0.821738	0.463888	0.651298	0.719551	0.823809	1.29235	1.27683	602.603	516.55	344.608	337.773
G6018	CEMADEN-ANA	Uruguaiana	Uruguay	Uruguay	BR	Brazil	South_America	NA	180262	-29.7486	-57.0892	-29.75	-57.15	0	0	1998-08-20	2005-12-31	2006-01-01	2015-01-31	0.819562	0.803014	0.705874	0.69064	0.844672	0.849184	1.96776	8.67662	1958.23	2225.71	1358.4	1451.93
G6069	BDHI	Confluencia	Manso	Vertiente Pacifica	AR	Argentina	South_America	NA	2459	-41.5867	-71.6836	-41.55	-71.75	0	0	1987-02-01	1992-12-31	1993-01-01	2000-03-31	0.482643	0.417967	-0.114497	-0.694309	0.489368	0.524059	0.109562	13.7125	60.1614	57.4412	39.9195	37.9479
G6071	BDHI	Paso Cordova	Negro	Patagonia	AR	Argentina	South_America	NA	56226	-39.1125	-67.6231	-39.05	-67.75	0	0	1990-08-01	1992-12-31	1993-01-01	1997-03-31	0.376988	-0.262998	-0.56093	-1.19604	0.473374	-0.25705	-27.4839	-9.19142	427.447	367.852	351.146	284.465
G6072	BDHI	Bajada Del Agrio	Agrio	Patagonia	AR	Argentina	South_America	NA	6225	-38.3653	-70.0331	-38.35	-70.05	0	0	1999-05-04	2006-12-31	2007-01-01	2015-01-04	0.620548	0.715203	0.0978774	0.367627	0.658644	0.759752	7.3172	6.38874	52.6182	69.865	30.6827	41.2452
G6077	DGA	Rio Biobio en Coihue	Biobio	Biobio	CL	Chile	South_America	NA	13365	-37.5503	-72.5903	-37.55	-72.65	0	0	2000-10-06	2007-12-31	2008-01-01	2015-06-30	0.792181	0.566023	0.60899	0.494207	0.796076	0.707004	-3.43583	-4.82805	216.958	419.388	135.393	181.086
G6094	SENAMHI	Huatiapa	Majes	Majes	PE	Peru	South_America	13129	11696	-16	-72.47	-15.95	-72.45	0	0	1998-10-01	2006-12-31	2007-01-01	2015-06-30	0.031665	-0.216177	-0.550586	-1.18167	0.66792	0.697429	87.6449	115.336	132.454	152.122	83.0643	95.731
G6095	SENAMHI	Puente Ocona	Ocona	Ocona	PE	Peru	South_America	16010	14994	-16	-73.12	-16.35	-73.15	0	0	2006-01-09	2010-12-31	2011-01-01	2015-06-30	-0.28219	-0.499612	-3.16762	-3.98945	0.761401	0.788737	125.9	148.439	217.825	198.296	146.02	126.465
G6104	SENAMHI	Shanao	Mayo	Amazonas	PE	Peru	South_America	8448	8691	-6.42	-76.59	-6.45	-76.55	0	0	1999-04-19	2006-12-31	2007-01-01	2015-06-30	-0.649018	-0.68542	-0.849278	-0.787777	0.605403	0.579169	148.142	148.326	234.864	162.678	202.07	143.971
G6105	SENAMHI	Puente Carretera Ramis	Ramis	Ramis	PE	Peru	South_America	15622	15045	-15.25	-69.87	-15.25	-69.95	0	0	1999-04-27	2006-12-31	2007-01-01	2015-06-30	-0.620239	-0.511471	-3.02246	-2.65274	0.402938	0.550875	147.456	141.94	291.523	261.239	201.537	176.091
G6111		Shetbe	Gojeb	Upper Ghibe	ET	Ethiopia	Africa	NA	3196	7.4166	36.3833	7.45	36.35	0	0	1987-02-01	1991-12-31	1992-01-01	1998-12-31	0.391803	0.0864305	0.284881	-0.217159	0.607509	0.478578	24.2906	59.0362	54.8907	66.099	39.1089	50.0735
G6117	IDEAM	Arrancaplumas	Magdalena	Magdalena	CO	Colombia	South_America	53498	54753	5.20135	-74.7261	5.15	-74.75	0	0	1998-07-11	2005-12-31	2006-01-01	2014-12-31	-0.528779	-0.455961	-11.2156	-10.7678	0.771318	0.709263	150.778	142.105	2222.38	1891.84	1975.89	1685.37
G6118	IDEAM	Angostura	Magdalena	Magdalena	CO	Colombia	South_America	21788	22384	3.44259	-75.1187	3.35	-75.15	0	0	1998-10-04	2005-12-31	2006-01-01	2014-12-31	0.294506	0.311115	-1.50501	-1.66979	0.596875	0.439542	57.7444	39.3582	598.652	454.802	452.746	344.268
G6119	IDEAM	Puente Santander	Magdalena	Magdalena	CO	Colombia	South_America	14897	15337	2.94286	-75.3087	2.95	-75.35	0	322	1998-05-08	2005-12-31	2006-01-01	2014-12-31	0.331144	0.212554	-0.797933	-0.904399	0.478998	0.304062	39.789	32.6191	417.923	354.08	327.911	273.53
G6120	IDEAM	Paso del colegio	Magdalena	Magdalena	CO	Colombia	South_America	11728	12121	2.46221	-75.5665	2.45	-75.55	0	0	1998-01-01	2003-12-31	2004-01-01	2011-03-31	0.301379	0.273809	-0.534202	-0.566345	0.374805	0.326115	26.6169	22.2779	317.136	299.37	242.1	219.048
G6121	IDEAM	Pte Balseadero	Magdalena	Magdalena	CO	Colombia	South_America	5408	5937	2.23225	-75.6513	2.25	-75.65	0	0	1998-12-21	2005-12-31	2006-01-01	2014-12-31	0.308525	0.261042	-0.456684	-0.182157	0.354802	0.283254	20.5127	-4.26686	154.659	137.125	110.195	91.7253
